# Supplementary material for: Perceptual Strategies of Pigeons to Detect a Rotational Centre—A Hint for Star Compass Learning?
Source: PLoS One. 2015 Mar 25;10(3):e0119919. doi: 10.1371/journal.pone.0119919 (PMC4373800; doi:10.1371/journal.pone.0119919)
Supplement: S1 Table — Listed are the individual peck distances in cm relative to the location of the centre of rotation and relative to the corrected location of the centre of mass of the given dot stimulus where it was located 300 ms before the analysed peck occurred (see method section). For experiment 1b which used large 40 x 40 cm stimuli, the individual peck distances in cm relative to the screen centre are listed. Note that although the physical dimensions of the screen were 30.4 x 22.8 cm, the pigeons only had access to an area of 23.6 x 20 cm (see method section) which was not exactly centred. Therefore, the location of the "screen centre" in experiment 1b was defined as the centre of the accessible part of the screen relative to the left/bottom edge of the screen which was defined as 0/0. Additionally, individual peck distances in cm relative to specific features of the given stimulus such as the largest dot cluster in experiment 2, the most central dot to the rotational centre in experiment 4 or the additional stationary dot in experiment 5 are listed. Furthermore, the coordinates in cm of individual pecks, the coordinates in cm of the centre of rotation and of the centre of mass, and the coordinates in cm of other analysed pattern characteristics relative to the left/bottom edge of the screen (0/0) are given. For experiment 2 also the peck orientation angles in degrees relative to where the largest dot cluster was located 300 ms before the peck had occurred are listed. (XLSX) [file pone.0119919.s001.xlsx]

## Sheet: experiment1a
pigeon	peck dist - rot cen [cm]	peck dist - mass cen [cm]	X loc peck [cm]	Y loc peck [cm]	X loc rot cen [cm]	Y loc rot cen [cm]	X loc mass cen [cm]	Y loc mass cen [cm]	yyyymmdd	stimulus	frame
777	2.81407	0.83541	19.2078	10.2997	20	13	18.4396	10.628	20120419	1	80
777	2.38947	0.45562	15.8234	10.5442	14	9	16.217	10.7737	20120419	1	25
777	1.48649	2.27812	19.475	6.81555	18	7	19.9772	9.03762	20120419	1	27
777	6.14878	8.98644	15.8828	12.6225	22	12	24.8107	11.5981	20120419	1	12
777	2.19476	1.9072	17.6641	9.1689	18	7	19.5604	9.37203	20120419	1	30
777	0.917542	2.54578	16.7141	9.87185	17	9	18.9772	11.0376	20120419	1	27
777	2.57883	1.18222	13.7453	9.56622	14	7	14.9215	9.68556	20120419	1	34
777	2.85838	0.0309831	12.4391	12.4697	11	10	12.4084	12.4653	20120419	1	31
777	3.15028	0.383554	19.1484	9.10777	16	9	18.8223	9.30967	20120419	1	16
777	3.35796	2.74152	21.3453	9.29115	18	9	19.5604	11.372	20120419	1	30
777	4.13339	1.6902	19.0891	7.39625	15	8	17.7973	8.48627	20120419	1	17
777	1.23886	1.94889	9.975	10.2386	10	9	11.5604	11.372	20120419	1	30
777	2.5829	1.03816	18.2875	9.19946	16	8	18.8223	8.30967	20120419	1	16
777	1.07913	2.41568	19.7422	11.2166	19	12	21.7973	12.4863	20120419	1	17
777	2.98238	2.20951	18.5547	11.4611	16	13	18.7613	13.661	20120419	1	18
777	1.29163	2.21182	17.9906	12.8059	19	12	18.8682	14.8362	20120419	1	40
777	1.87068	1.39119	21.375	8.83271	21	7	20.339	9.76125	20120419	1	43
777	0.449064	2.65174	9.67812	8.31314	10	8	10.751	10.7381	20120419	1	35
777	0.660559	2.41004	11.7562	11.6139	12	11	13.0883	13.6224	20120419	1	33
777	1.26512	3.51978	15.8531	8.46595	17	9	16.8682	11.8362	20120419	1	40
777	1.64809	2.64872	19.3562	10.8804	21	11	19.6731	13.5101	20120419	1	47
777	0.972408	3.19322	10.8953	11.0332	11	12	13.8223	12.3097	20120419	1	16
777	3.56212	0.767367	18.5547	9.23003	15	9	17.8389	8.9535	20120419	1	14
777	1.85412	1.50274	13.7156	8.71046	13	7	15.217	8.77374	20120419	1	25
777	1.81819	2.75466	19.8609	13.4172	21	12	22.4084	14.4653	20120419	1	31
777	1.79475	2.05067	15.4969	13.7228	16	12	17.4084	14.4653	20120419	1	31
777	0.750598	3.13248	8.28281	8.22145	9	8	10.5604	10.372	20120419	1	30
777	1.39305	2.96139	10.9547	8.98552	10	10	8.17472	10.0061	20120526	3	47
777	1.95211	3.59864	12.4984	6.1126	12	8	10.5975	9.16819	20120526	3	36
777	4.37232	6.11227	15.7344	8.5882	13	12	12.4418	13.7378	20120526	3	27
777	0.584635	2.36087	15.9422	6.41823	16	7	15.3338	8.69935	20120526	3	28
777	1.35188	1.52731	9.64844	7.02949	11	7	9.92218	5.52691	20120526	3	62
777	2.90656	1.38911	15.9125	7.30456	17	10	17.0921	8.03821	20120526	2	42
777	2.87443	1.99835	17.2781	4.21769	18	7	16.3252	5.97422	20120526	2	25
777	4.26103	5.9694	12.9734	11.4611	9	13	7.17794	12.8915	20120526	3	48
777	2.49279	0.632965	12.35	5.5319	12	8	12.5771	6.12274	20120526	2	46
777	2.98926	1.98209	17.4563	5.44021	19	8	19.3372	6.06522	20120526	2	44
777	4.19974	3.24891	20.8406	7.88525	20	12	18.8205	10.4297	20120526	2	31
777	2.7014	2.55195	16.9219	10.2997	17	13	15.2099	12.1922	20120526	2	23
777	1.35847	2.77609	14.4578	6.75442	15	8	13.9321	9.48027	20120526	3	32
777	3.10306	4.91348	14.9031	7.54906	13	10	12.126	11.6024	20120526	3	30
777	2.369	2.92282	16.15	10.7887	17	13	15.1058	13.5187	20120526	2	12
777	2.08619	0.453154	20.6328	7.94638	21	10	20.248	8.18572	20120526	2	35
777	2.63151	1.39498	22.2359	5.37909	22	8	21.1356	6.23652	20120526	2	34
777	3.04673	4.71232	16.0312	6.6933	13	7	11.5269	8.07782	20120526	3	37
777	1.60887	3.42447	12.9734	9.71903	12	11	11.126	12.6024	20120526	3	30
777	1.97221	3.79749	20.8703	8.37426	19	9	17.2659	9.56986	20120526	3	42
777	3.04278	4.75905	14.0719	8.77158	12	11	11.4418	12.7378	20120526	3	27
777	1.40043	2.86526	11.4	9.65791	11	11	9.26595	11.5699	20120526	3	42
777	1.5635	2.262	17.7234	11.6139	17	13	15.467	11.7724	20120526	2	27
777	1.33964	2.77881	16.6547	11.7056	17	13	15.755	14.3348	20120526	3	34
777	2.73073	2.61043	14.4875	8.31314	14	11	12.3929	9.87108	20120526	2	26
777	1.34253	0.925058	13.6266	8.71046	14	10	12.7242	8.50689	20120526	2	30
777	1.83222	3.63057	19.0594	9.50509	18	11	17.3338	12.6994	20120526	3	28
777	2.02658	3.73771	19.8313	7.15174	19	9	19.1207	10.8213	20120526	3	21
777	2.1385	3.89104	23.5422	7.5185	22	9	20.3052	9.67761	20120526	3	41
777	2.99024	4.81536	14.9625	9.1689	14	12	13.4418	13.7378	20120526	3	27
777	3.48046	2.00496	16.9219	10.208	19	13	17.2099	12.1922	20120526	2	23
777	2.84173	4.66327	22.9781	5.95979	21	8	19.8412	9.4103	20120526	3	33
777	3.04814	1.70873	10.0641	4.64558	12	7	11.7228	5.05571	20120526	2	39
777	0.350331	2.02374	15.7344	8.77158	16	9	15.664	10.7941	20120526	3	25
777	1.37656	2.18191	19.3266	6.66273	19	8	17.2099	7.19221	20120526	2	23
777	2.65544	1.63065	11.3703	4.37051	11	7	10.0266	5.29427	20120526	2	33
777	1.31098	2.85441	12.0234	10.8193	11	10	9.2082	10.348	20120526	3	44
777	4.3883	4.00293	14.1312	7.02949	16	11	14.0363	11.0313	20120526	2	16
777	1.33788	0.677076	18.2281	6.90724	19	8	18.1356	6.23652	20120526	2	34
777	1.65073	3.47243	21.1672	8.83271	20	10	18.5975	11.1682	20120526	3	36
777	2.17532	1.7325	22.5625	5.89866	22	8	23.2657	7.48204	20120527	4	77
777	2.76539	1.49519	14.8438	7.48794	16	10	14.4068	8.91784	20120527	6	26
777	2.01472	3.75097	21.7016	8.00751	22	10	19.872	11.282	20120527	5	27
777	2.75343	2.71254	13.0328	5.07346	15	7	13.8092	7.6725	20120527	4	25
777	3.70147	4.98059	16.7141	10.4831	14	13	12.7043	13.4375	20120527	4	28
777	4.09266	4.07545	12.4984	6.9378	12	11	10.6946	10.5923	20120527	4	38
777	2.4745	3.28347	12.0531	8.61877	10	10	8.83703	9.2805	20120527	4	42
777	3.77896	4.93076	17.5453	9.26059	17	13	16.0139	13.9475	20120527	4	21
777	3.19455	5.61927	11.4891	6.17373	10	9	8.25771	10.771	20120527	5	23
777	4.62128	4.12057	18.2875	6.38767	18	11	16.342	10.02	20120527	6	25
777	2.11133	2.84231	18.7625	5.83753	17	7	15.9364	6.14042	20120527	4	44
777	3.61728	3.43942	18.1984	8.86327	20	12	18.6597	12.2716	20120527	4	30
777	2.31001	2.56012	14.5469	6.20429	16	8	14.8538	8.74594	20120527	4	24
777	0.914044	1.02714	13.0922	7.09062	13	8	12.939	6.07497	20120527	6	41
777	4.33113	5.1862	11.4594	6.6933	11	11	9.76936	11.5964	20120527	4	26
777	4.27025	5.23509	13.1516	7.73244	13	12	11.9029	12.8164	20120527	4	23
777	3.52359	5.94621	14.3688	10.3914	12	13	9.87202	14.282	20120527	5	27
777	2.97652	2.10398	13.0922	5.71528	15	8	13.0825	7.81924	20120527	6	18
777	3.49228	5.7023	11.7859	6.99893	10	10	7.72812	11.0052	20120527	5	29
777	3.14738	1.69831	18.3469	9.32172	20	12	18.342	11.02	20120527	6	25
777	3.02372	3.52741	12.4391	7.21287	10	9	8.91702	7.40732	20120527	6	32
777	3.83619	4.87262	20.6625	8.22145	20	12	18.8538	12.7459	20120527	4	24
777	2.90468	3.5962	21.85	8.0992	22	11	20.7343	11.518	20120527	4	27
777	2.96462	4.25067	21.5828	4.06488	22	7	19.6695	7.86058	20120527	5	30
777	2.55068	4.75897	14.4875	5.50134	15	8	13.8902	10.2227	20120527	5	18
777	3.62455	4.60938	15.0219	6.50992	16	10	15.2089	11.1155	20120527	4	18
777	3.13386	4.90523	20.8109	9.87185	21	13	18.9567	14.4131	20120527	5	26
777	2.20288	1.59509	19.4453	5.8681	20	8	18.342	7.02001	20120527	6	25
777	2.07078	2.2006	13.0031	5.92922	13	8	11.2322	7.23555	20120527	6	23
777	2.35761	2.68583	14.0422	7.88525	13	10	11.7941	9.35495	20120527	4	41
777	4.5352	3.37317	13.9531	7.64075	17	11	15.0825	10.8192	20120527	6	18
777	6.35642	7.57311	13.9234	6.99893	10	12	8.0825	11.8192	20120527	6	18
777	4.59938	3.68399	14.2797	7.45737	15	12	13.342	11.02	20120527	6	25
777	2.34244	3.25639	17.0406	9.65791	17	12	15.8092	12.6725	20120527	4	25
777	2.43339	4.66099	15.8531	6.57105	16	9	14.6204	11.0661	20120527	5	20
777	4.18848	4.23214	12.825	9.23003	11	13	9.47786	11.8199	20120527	6	27
777	1.93837	2.65156	10.1828	9.53566	9	8	7.73434	8.51796	20120527	4	27
777	2.64675	2.64384	21.2563	7.36568	21	10	19.2837	9.12606	20120527	6	24
777	3.01711	4.21722	16.9812	10.1469	16	13	14.9029	13.8164	20120527	4	23
777	3.28356	5.28671	18.6438	9.78016	18	13	15.872	14.282	20120527	5	27
777	3.1667	4.11246	13.1219	8.64933	11	11	9.2837	10.1261	20120527	6	24
777	2.11536	0.745486	18.6734	9.35228	20	11	18.342	10.02	20120527	6	25
777	2.32361	4.66529	18.3172	10.0858	17	12	14.7957	13.1459	20120527	5	28
777	2.07355	3.29002	14.0422	7.64075	12	8	11.0192	6.34246	20120527	6	33
777	2.45664	3.44352	14.6656	9.56622	15	12	14.0139	12.9475	20120527	4	21
777	1.24812	0.889429	17.7828	6.72386	19	7	17.4068	5.91784	20120527	6	26
777	2.78232	5.19026	15.4672	10.2692	16	13	15.6314	15.4568	20120527	5	13
777	2.00946	2.10432	15.0813	7.21287	16	9	14.075	9.06099	20120527	6	16
777	12.2315	10.5013	21.4641	2.16997	13	11	13.6519	9.1877	20120527	6	47
777	2.70754	5.06822	14.1016	11.7056	14	9	14.968	6.71202	20120527	5	67
777	3.14207	5.6054	21.7906	9.44397	19	8	17.0246	6.49341	20120527	5	46
777	3.3308	4.61431	20.3062	9.59678	18	12	16.7343	12.518	20120527	4	27
777	1.90921	4.11281	14.8734	6.63217	13	7	11.4934	8.97537	20120527	5	21
777	3.84152	4.38495	21.6719	4.21769	21	8	19.6362	8.10149	20120527	4	32
777	0.737694	2.079	18.5547	10.5137	18	11	16.7343	11.518	20120527	4	27
777	2.35559	3.31292	19.8016	6.78499	19	9	17.0976	8.6992	20120527	6	19
777	1.10731	2.21575	12.8547	6.29598	12	7	10.6716	6.6751	20120527	4	37
777	1.86173	0.314574	21.4344	5.22627	22	7	21.1252	5.28415	20120527	6	34
777	1.81427	0.347555	10.0344	11.1861	10	13	9.69822	11.0978	20120527	6	39
813	2.07799	0.89364	12.7063	11.1861	11	10	12.9772	12.0376	20120419	1	27
813	3.24892	2.05946	13.8938	11.2472	14	8	15.7063	10.2694	20120419	1	29
813	0.525041	2.31595	20.8406	12.5003	21	12	20.339	14.7613	20120419	1	43
813	0.651801	2.19318	16.6547	11.5528	17	11	15.2263	13.217	20120419	1	50
813	1.1589	1.81676	17.9016	11.3694	19	11	16.8422	12.8454	20120419	1	53
813	1.93842	1.53298	19.7422	10.8499	18	10	19.5604	12.372	20120419	1	30
813	0.782098	2.55471	16.2391	10.8193	17	11	15.0906	13.1013	20120419	1	51
813	0.97984	2.9696	13.6562	10.7276	13	10	10.9624	11.9772	20120419	1	52
813	1.69507	2.777	18.6734	10.0552	20	9	20.9215	11.6856	20120419	1	34
813	3.16108	1.37443	21.9688	10.0858	19	9	20.9772	11.0376	20120419	1	27
813	0.060781	2.78119	17.9906	7.06005	18	7	18.4019	9.81066	20120419	1	37
813	0.978404	2.59426	17.8719	9.44397	17	9	16.8682	11.8362	20120419	1	40
813	0.845408	2.1605	14.6359	7.763	15	7	12.628	8.56041	20120419	1	55
813	1.86362	4.6096	11.8453	9.26059	10	9	7.26188	9.75104	20120419	1	60
813	1.47329	2.52394	18.4656	10.8499	17	11	18.5604	13.372	20120419	1	30
813	1.96762	3.41067	8.04531	12.2252	10	12	11.1795	13.5703	20120526	2	81
813	1.19818	2.91366	10.8063	12.1029	12	12	13.4529	13.3214	20120526	2	78
813	1.03903	0.977758	14.7547	5.99035	15	7	14.9687	5.0363	20120526	2	41
813	1.42621	0.603528	16.2984	10.6054	16	12	16.0921	10.0382	20120526	2	42
813	3.17091	1.70533	15.3781	11.2166	18	13	16.0479	12.7849	20120526	2	18
813	1.59253	3.13651	13.6562	7.85469	15	7	15.336	5.20591	20120526	3	75
813	0.911997	1.34078	11.7562	7.12118	12	8	12.6938	6.16268	20120526	2	47
813	1.28458	1.1212	15.8234	10.7276	16	12	14.7242	10.5069	20120526	2	30
813	1.26453	1.60812	12.1422	7.45737	11	8	11.3372	6.06522	20120526	2	44
813	0.930465	2.71198	14.3391	12.1335	14	13	12.755	14.3348	20120526	3	34
813	2.60461	4.1919	17.3969	11.9807	15	13	14.126	14.6024	20120526	3	30
813	1.26597	1.66611	11.1328	8.74102	11	10	9.467	8.7724	20120526	2	27
813	1.34453	0.640644	16.5063	6.75442	16	8	16.9186	6.26412	20120526	2	49
813	1.09295	0.732793	11.1922	11.7362	12	11	10.6736	12.2539	20120526	3	35
813	1.20946	0.754582	11.4891	8.89383	11	10	11.8078	8.20987	20120526	2	48
813	0.834642	0.990646	21.1672	10.0552	22	10	20.1787	10.1207	20120526	3	46
813	1.22211	3.04348	15.8531	11.1249	15	12	13.5975	13.1682	20120526	3	36
813	0.96477	0.9996	19.5938	11.1249	20	12	19.1356	10.2365	20120526	2	34
813	0.978007	0.847756	9.08437	8.3437	10	8	8.30515	8.67761	20120526	3	41
813	1.31241	1.41784	13.4484	8.19088	14	7	12.2336	7.45985	20120526	3	43
813	1.01834	1.55948	12.5281	9.90241	13	9	11.1787	9.12071	20120526	3	46
813	1.14976	0.754946	18.8516	10.0552	20	10	18.2059	9.66398	20120526	3	50
813	1.51191	2.10249	13.5078	7.24343	15	7	14.3224	5.30515	20120526	3	66
813	0.948205	0.92789	14.3391	8.67989	15	8	13.4621	8.98319	20120526	3	38
813	1.5579	3.17842	19.3266	8.40483	20	7	19.5402	5.23359	20120526	3	68
813	1.21792	1.51764	8.7875	7.88525	10	8	9.11531	6.40344	20120526	3	64
813	1.10508	2.26384	10.8953	7.02949	12	7	11.9687	5.0363	20120526	2	41
813	1.1432	2.74797	12.2312	10.8804	12	12	10.4621	12.9832	20120526	3	38
813	1.41583	1.59621	10.1234	9.13834	9	10	8.96871	8.0363	20120526	2	41
813	1.59352	2.10169	15.675	7.88525	17	7	17.5187	8.89422	20120526	2	87
813	0.967004	2.77435	16.9516	11.8279	16	12	14.1779	11.8915	20120526	3	48
813	1.36846	0.620902	13.3	7.82413	14	9	12.8205	7.42973	20120526	2	31
813	1.06496	1.15759	20.1875	9.68847	21	9	19.1787	9.12071	20120526	3	46
813	1.31993	0.749931	17.8125	5.95979	17	7	17.8078	5.20987	20120526	2	48
813	0.190625	1.99864	11.1031	8.16032	11	8	12.4931	6.72418	20120526	2	55
813	0.848195	1.26647	9.85625	12.1641	10	13	10.5771	11.1227	20120526	2	46
813	3.13129	4.94892	13.5078	11.1249	11	13	9.67361	14.2539	20120526	3	35
813	1.12877	0.709247	17.8719	8.03807	19	8	17.1779	7.89149	20120526	3	48
813	1.03918	2.85171	14.5469	10.1164	14	11	12.755	12.3348	20120526	3	34
813	0.765571	2.12362	21.6719	11.3083	22	12	22.8164	13.0971	20120527	4	98
813	1.42504	0.779835	11.8453	11.5834	12	13	11.1252	11.2841	20120527	6	34
813	1.18286	1.83056	13.9234	6.50992	15	7	15.06	5.07493	20120527	6	42
813	1.00814	1.85034	14.9328	9.9941	15	11	13.6794	11.3552	20120527	4	29
813	2.68057	4.53066	15.7344	10.422	15	13	12.62	13.7126	20120527	5	31
813	1.2543	3.67155	11.1922	7.61019	10	8	7.52487	7.7864	20120527	5	37
813	1.42175	3.5303	13.0625	7.57962	13	9	10.9567	10.4131	20120527	5	26
813	0.924481	1.73891	18.6438	10.1469	19	11	17.8092	11.6725	20120527	4	25
813	1.26075	1.79383	15.4969	9.84129	15	11	13.7259	9.55562	20120527	6	30
813	1.2535	3.68684	10.6578	9.93298	10	11	8.04949	12.5386	20120527	5	25
813	1.07958	2.29673	11.6078	9.10777	11	10	9.6794	10.3552	20120527	4	29
813	1.41394	3.85268	17.9609	9.4134	18	8	17.2874	5.62005	20120527	5	56
813	0.506814	2.81528	19.2375	13.4477	19	13	16.5432	12.6314	20120527	5	38
813	1.73009	3.71564	16.2094	11.4611	17	13	15.7529	15.1486	20120527	5	19
813	1.49272	1.34437	17.1	8.19088	18	7	16.6343	6.92977	20120527	4	34
813	3.10947	5.18923	14.6953	10.1775	16	13	15.1776	15.3442	20120527	5	16
813	1.02846	2.58153	17.3672	9.81072	18	9	17.2346	7.2326	20120527	6	35
813	1.00521	3.10378	17.1594	8.00751	17	9	14.6695	9.86058	20120527	5	30
813	0.918486	1.03136	19.2375	7.48794	20	8	18.6794	8.35524	20120527	4	29
813	0.929497	3.40754	14.9031	9.78016	14	10	11.5287	10.254	20120527	5	34
813	0.80309	1.29809	15.4375	7.42681	16	8	14.7343	8.51796	20120527	4	27
813	1.59672	2.95163	11.2219	10.9721	10	12	8.80923	12.6725	20120527	4	25
813	0.395984	2.81466	22.2953	11.7362	22	12	19.5287	12.254	20120527	5	34
813	2.37413	3.62328	13.5672	11.2166	12	13	10.7043	13.4375	20120527	4	28
813	3.76672	5.13281	12.5578	7.763	9	9	7.73434	9.51796	20120527	4	27
813	1.76619	1.37403	11.9047	10.4831	11	12	10.5794	10.1205	20120527	6	38
813	0.965749	3.37877	13.4187	8.12976	13	9	11.0495	10.5386	20120527	5	25
813	2.06724	3.43466	14.6359	11.7362	13	13	11.9029	13.8164	20120527	4	23
813	2.37374	4.13876	11.9047	11.5834	10	13	7.77731	11.8902	20120527	5	43
813	1.69405	1.77184	13.3297	8.28257	15	8	13.7259	6.55562	20120527	6	30
813	1.40949	0.72022	20.2172	11.8279	21	13	20.4622	11.1506	20120527	6	37
813	1.39706	1.90421	12.825	11.6139	13	13	11.6362	13.1015	20120527	4	32
813	0.826736	1.54144	11.1922	7.82413	12	8	11.1252	6.28415	20120527	6	34
813	1.21305	0.820626	18.4656	10.911	19	12	17.7259	10.5556	20120527	6	30
813	1.178	0.839412	13.7453	10.8499	14	12	13.1252	10.2841	20120527	6	34
813	0.57862	1.50924	20.6328	11.5528	21	12	20.939	10.075	20120527	6	41
813	0.449619	1.15052	13.6266	9.7496	14	10	12.7043	10.4375	20120527	4	28
813	0.700912	3.04877	13.5672	8.5882	13	9	10.5249	8.7864	20120527	5	37
813	1.80415	2.37728	14.1906	11.6445	13	13	11.8191	11.4785	20120527	6	31
813	1.67849	2.98366	15.3781	12.0418	14	13	12.6597	13.2716	20120527	4	30
813	1.00342	2.07077	12.6766	8.74102	12	8	10.6597	8.27162	20120527	4	30
813	0.954581	1.58593	16.9516	9.04665	17	10	15.6343	9.92977	20120527	4	34
813	1.09788	1.39542	16.5359	12.0418	16	13	15.4622	11.1506	20120527	6	37
813	1.82681	0.176724	19.95	9.50509	21	11	20.0192	9.34246	20120527	6	33
813	1.28303	2.21153	14.2203	7.39625	13	7	13.7645	5.23221	20120527	6	48
813	0.952628	1.35813	19.5938	9.13834	20	10	18.6362	10.1015	20120527	4	32
813	1.17532	0.918629	15.3781	11.0027	16	12	14.4779	10.8199	20120527	6	27
813	1.51292	3.99125	16.2688	7.82413	15	7	12.7773	5.89024	20120527	5	43
813	1.84722	2.25756	13.4484	10.208	13	12	11.342	11.02	20120527	6	25
813	1.58409	3.60185	13.2703	7.94638	12	7	9.66949	7.86058	20120527	5	30
813	1.20058	1.05494	19.5938	8.12976	20	7	18.7343	7.51796	20120527	4	27
813	1.22297	3.70507	15.3187	10.8193	15	12	14.1776	14.3442	20120527	5	16
813	1.38887	1.01226	15.1109	9.93298	16	11	14.1877	10.3481	20120527	6	22
813	0.650367	0.856242	14.3984	11.2472	15	11	14.1404	12.0636	20120527	4	19
813	2.17277	4.59598	12.1719	6.9378	10	7	7.66949	7.86058	20120527	5	30
813	2.00367	4.4683	13.0031	9.04665	11	9	8.54951	9.40865	20120527	5	33
813	1.14166	1.12601	21.1375	8.25201	22	9	20.6597	9.27162	20120527	4	30
813	1.35536	3.73797	18.7031	9.84129	18	11	15.872	12.282	20120527	5	27
813	1.84326	1.65789	17.1891	8.3437	19	8	17.555	6.72669	20120527	6	28
813	1.14734	3.56382	16.5359	8.98552	16	10	14.0495	11.5386	20120527	5	25
813	1.36214	2.63412	16.1203	12.2252	15	13	13.6362	13.1015	20120527	4	32
813	1.28819	3.6463	11.2812	12.1335	10	12	8.02463	10.4934	20120527	5	46
813	2.38755	3.75441	13.3594	7.36568	11	7	9.64136	6.84415	20120527	4	35
818	3.34733	0.726818	11.2219	10.1164	10	7	10.5776	9.77988	20120419	1	36
818	2.54844	1.06871	20.5141	13.4172	18	13	20.4219	14.4819	20120419	1	23
818	2.92293	1.3537	10.6875	13.3866	9	11	9.40194	13.8107	20120419	1	37
818	3.59849	1.90247	22.5922	7.21287	19	7	21.324	8.63103	20120419	1	24
818	2.64217	0.714261	20.6031	10.4525	18	10	20.5885	11.1667	20120419	1	21
818	2.66072	1.74287	14.3688	14.2118	12	13	13.2508	15.5489	20120419	1	32
818	3.03643	0.442663	17.575	14.6091	15	13	17.5885	14.1667	20120419	1	21
818	1.90017	0.952188	20.7812	13.6617	19	13	21.5885	14.1667	20120419	1	21
818	0.199763	1.79065	20.9891	9.19946	21	9	19.9742	10.6748	20120526	2	100
818	2.60648	1.29431	12.7063	4.73727	14	7	12.3252	5.97422	20120526	2	25
818	1.38871	1.6365	15.4969	11.7056	16	13	14.0902	12.542	20120526	2	20
818	1.6585	2.59006	12.1125	9.23003	11	8	9.52691	9.07782	20120526	3	37
818	0.877448	0.948945	16.5953	8.22145	17	9	16.2173	7.35104	20120526	3	65
818	2.24527	1.67997	15.0219	6.9378	17	8	16.4813	6.10578	20120526	2	37
818	1.50636	1.21299	14.9922	10.8804	16	12	14.0652	11.6628	20120526	2	19
818	1.3866	3.21007	16.2094	9.32172	15	10	13.351	10.7827	20120526	3	40
818	1.68711	0.691375	12.9141	9.29115	14	8	13.4418	9.73783	20120526	3	27
818	2.56208	1.90614	12.4688	7.39625	15	7	13.467	5.7724	20120526	2	27
818	1.69432	0.700594	15.1406	9.68847	15	8	14.4418	9.73783	20120526	3	27
818	1.55163	0.828406	13.4484	8.98552	15	9	13.2099	8.19221	20120526	2	23
818	1.32688	1.33575	10.7172	10.1164	10	9	9.55199	10.7695	20120526	3	26
818	2.4238	1.35493	8.90625	10.422	9	8	7.93207	9.48027	20120526	3	32
818	1.57475	2.98188	15.5266	13.3866	14	13	12.6736	14.2539	20120526	3	35
818	2.25579	1.90494	21.3453	9.81072	20	8	19.4418	9.73783	20120526	3	27
818	1.73176	0.232687	16.2688	12.0418	18	12	16.0363	12.0313	20120526	2	16
818	3.20663	4.92799	14.1609	13.5394	11	13	9.23359	13.4598	20120526	3	43
818	0.974919	1.91765	13.3	12.0724	13	13	11.3929	11.8711	20120526	2	26
818	2.08845	3.90471	17.7828	11.0638	17	13	16.552	14.7695	20120526	3	26
818	1.20993	2.40325	11.1922	7.79357	10	8	9.48134	6.10578	20120526	2	37
818	1.98456	2.69455	14.1312	11.3694	13	13	11.467	11.7724	20120526	2	27
818	2.79873	1.3642	9.32188	9.78016	9	7	8.44177	8.73783	20120526	3	27
818	2.90286	2.7839	12.6172	12.2558	10	11	9.89149	12.8221	20120526	3	23
818	2.09691	2.5089	15.0813	12.2558	13	12	13.1207	13.8213	20120526	3	21
818	1.44341	1.36757	12.4688	9.65791	13	11	11.2099	10.1922	20120526	2	23
818	1.19266	1.51373	16.6844	10.8499	17	12	15.2099	11.1922	20120526	2	23
818	3.09493	2.32321	14.0422	10.911	17	10	15.3252	8.97422	20120526	2	25
818	3.83107	2.03859	13.3	10.8193	13	7	12.8915	8.82206	20120526	3	23
818	1.97443	1.29218	9.08437	13.4783	11	13	9.20987	12.1922	20120526	2	23
818	1.43388	1.01989	13.5672	10.0552	15	10	13.2641	9.0814	20120526	2	24
818	2.17434	2.36751	18.9703	11.9196	17	11	16.7773	12.8117	20120526	3	24
818	1.77527	1.47727	17.2781	13.7534	17	12	15.8412	13.4103	20120526	3	33
818	2.00266	0.936447	15.3484	10.9721	15	9	14.4418	10.7378	20120526	3	27
818	2.33783	2.03583	10.4203	10.2997	10	8	8.67361	9.25394	20120526	3	35
818	0.827802	1.14919	11.4297	11.4	12	12	10.467	10.7724	20120526	2	27
818	0.7415	2.25003	18.7328	11.3083	19	12	17.755	13.3348	20120526	3	34
818	1.54193	1.04945	14.725	10.3609	14	9	13.7773	10.8117	20120526	3	24
818	0.963658	2.70338	13.9531	13.1421	13	13	11.9214	11.3588	20120526	2	32
818	1.45513	2.05307	15.2891	11.6751	14	11	13.552	12.7695	20120526	3	26
818	2.12066	0.249839	20.0094	11.1249	21	13	19.9214	11.3588	20120526	2	32
818	3.76077	2.72961	15.2891	7.61019	19	7	17.3929	5.87108	20120526	2	26
818	3.13979	2.12845	13.9531	10.7582	17	10	15.2641	9.0814	20120526	2	24
818	2.42369	1.09004	20.6031	12.3475	20	10	19.664	11.7941	20120526	3	25
818	2.06166	4.21404	13.0328	8.3437	11	8	8.95672	9.41312	20120527	5	26
818	2.05509	3.28155	11.0141	12.4086	9	12	7.73434	12.518	20120527	4	27
818	1.63652	3.98051	13.8641	7.61019	13	9	10.7957	10.1459	20120527	5	28
818	1.73464	1.84	14.2797	10.422	15	12	13.0825	11.8192	20120527	6	18
818	1.81579	1.1322	18.05	10.4525	19	12	17.2322	11.2355	20120527	6	23
818	1.96876	4.45304	17.3672	11.5834	16	13	14.2577	14.771	20120527	5	23
818	1.52385	0.820552	11.2812	8.3437	12	7	10.8092	7.6725	20120527	4	25
818	0.220925	1.85718	15.0219	9.78016	15	10	13.2837	9.12606	20120527	6	24
818	2.37834	4.21164	16.2094	10.8804	14	10	12.0495	11.5386	20120527	5	25
818	1.11868	2.40903	16.9516	8.5882	16	8	14.6343	7.92977	20120527	4	34
818	2.28743	4.67272	13.2109	9.4134	11	10	9.04949	11.5386	20120527	5	25
818	2.34333	1.52637	16.6844	7.64075	19	8	17.8092	8.6725	20120527	4	25
818	2.08628	2.28078	14.6656	7.39625	16	9	14.8092	9.6725	20120527	4	25
818	2.56045	4.95138	12.4094	12.1335	10	13	8.14995	14.6581	20120527	5	24
818	0.244458	2.1584	10.2422	11.0332	10	11	8.2837	10.1261	20120527	6	24
818	1.06787	0.5399	11.1031	7.57962	12	7	10.6597	7.27162	20120527	4	30
818	1.40584	1.17663	18.9109	11.889	20	11	18.075	11.061	20120527	6	16
818	2.55649	4.62201	21.0484	9.44397	21	12	19.1499	13.6581	20120527	5	24
818	0.972923	1.76634	18.1687	12.0418	18	13	16.4068	11.9178	20120527	6	26
818	2.04583	2.82392	12.9734	13.5394	11	13	10.2089	14.1155	20120527	4	18
818	2.30425	2.31311	12.1125	9.32172	14	8	12.342	7.02001	20120527	6	25
818	1.11489	1.01188	19.0297	7.54906	20	7	19.6751	8.32839	20120527	4	12
818	1.79718	1.38064	11.3109	11.6139	13	11	11.2322	10.2355	20120527	6	23
818	0.594048	1.61191	16.1797	9.56622	16	9	14.6362	9.10149	20120527	4	32
818	3.15282	4.28668	23.9281	9.1689	21	8	19.7043	8.43746	20120527	4	28
818	0.357469	1.62625	19.3562	7.02949	19	7	18.0139	7.94751	20120527	4	21
818	0.87554	2.44074	21.7312	7.5185	21	8	19.342	7.02001	20120527	6	25
818	1.36176	2.03401	17.7531	10.4525	19	11	18.5923	12.3054	20120527	4	13
818	0.507676	2.98827	13.3297	11.6139	13	12	11.1499	13.6581	20120527	5	24
818	0.835315	1.14382	14.2203	10.2997	15	10	13.0826	10.1817	20120527	6	15
818	0.649583	1.29958	18.5547	8.52708	19	9	17.4068	7.91784	20120527	6	26
818	1.46585	3.88487	16.6547	9.68847	16	11	14.1499	12.6581	20120527	5	24
818	0.62665	2.0308	15.3781	9.07721	16	9	14.2577	10.771	20120527	5	23
818	1.14253	0.892412	12.1719	7.21287	13	8	11.2837	7.12606	20120527	6	24
818	3.14828	5.58285	13.3594	8.16032	12	11	10.3723	12.8769	20120527	5	22
818	2.2477	3.61069	16.0609	12.1029	14	13	12.8092	13.6725	20120527	4	25
818	1.16095	2.52367	9.58906	10.0858	10	9	8.47786	7.81993	20120527	6	27
818	2.30807	3.2104	21.2563	10.5137	19	11	18.5923	12.3054	20120527	4	13
818	1.25836	3.72687	20.5734	14.1201	20	13	18.4614	11.0495	20120527	5	50
818	0.960656	2.20133	10.7172	10.3609	10	11	8.63776	9.63846	20120527	6	29
818	1.49531	3.92166	18.4953	6.99893	17	7	14.6695	7.86058	20120527	5	30
818	2.77443	1.37446	12.2312	10.1775	15	10	13.2322	9.23555	20120527	6	23
818	1.39296	0.684555	10.6578	9.62735	12	10	10.342	9.02001	20120527	6	25
818	1.55058	2.11018	20.0984	10.4525	20	12	18.1877	11.3481	20120527	6	22
818	2.84655	1.38809	8.16406	6.75442	11	7	9.34196	6.02001	20120527	6	25
818	1.96005	2.64948	16.3281	7.97694	18	9	17.5923	10.3054	20120527	4	13
818	1.75505	1.20549	11.4594	10.3303	12	12	10.4068	10.9178	20120527	6	26
818	2.2361	1.64572	11.7859	8.31314	14	8	12.4779	6.81993	20120527	6	27
818	3.32041	2.46746	18.9109	8.86327	20	12	18.2322	11.2355	20120527	6	23
818	2.94699	5.33312	19.6234	6.54048	18	9	15.9567	10.4131	20120527	5	26
818	0.38465	1.51406	11.9047	9.62735	12	10	10.8092	10.6725	20120527	4	25
818	2.18991	3.47162	13.0625	6.02091	14	8	11.872	9.28204	20120527	5	27
818	2.00704	3.32018	17.2781	10.4525	16	12	14.8092	12.6725	20120527	4	25
848	1.27051	1.8211	11.875	13.2643	12	12	13.0883	14.6224	20120419	1	33
848	3.35431	0.587102	21.1969	12.1335	20	9	21.2508	11.5489	20120419	1	32
848	3.4023	1.54422	15.1406	11.6445	13	9	15.5885	10.1667	20120419	1	21
848	1.74845	1.11165	16.2984	13.7228	16	12	16.751	14.7381	20120419	1	35
848	5.19894	7.94251	13.8047	12.8059	19	13	21.6566	14.0018	20120419	1	20
848	2.91011	0.533668	13.3891	13.6617	11	12	13.5885	13.1667	20120419	1	21
848	3.66337	0.839454	20.7812	16.6568	21	13	20.6903	15.8223	20120419	1	41
848	2.46929	0.614551	16.1797	8.16032	14	7	16.217	8.77374	20120419	1	25
848	2.78335	0.722116	20.5437	8.12976	18	7	20.217	8.77374	20120419	1	25
848	2.62561	0.43396	17.1297	9.53566	15	8	17.5101	9.32689	20120419	1	22
848	2.03988	1.69792	21.7906	10.8804	21	9	20.339	11.7613	20120419	1	43
848	2.38897	1.00312	12.2609	8.77158	10	8	12.217	9.77374	20120419	1	25
848	3.12791	0.289967	22.2953	11.1249	20	9	22.1013	10.9094	20120419	1	26
848	3.20732	0.730893	15.2	11.2166	12	11	14.8107	10.5981	20120419	1	12
848	2.9536	0.582174	19.8313	9.84129	17	9	19.5101	10.3269	20120419	1	22
848	4.44395	7.23156	15.5563	12.0418	20	12	22.7613	12.661	20120419	1	18
848	2.38675	1.00125	14.25	11.0332	13	9	15.217	10.7737	20120419	1	25
848	2.23315	0.719622	17.0406	14.9759	16	13	16.9215	15.6856	20120419	1	34
848	3.37324	0.729171	13.1219	11.2777	10	10	12.4219	11.4819	20120419	1	23
848	2.10511	2.00724	13.6859	9.26059	12	8	14.8107	7.59806	20120419	1	12
848	0.961274	2.77868	16.9219	10.7276	16	11	14.1899	11.2348	20120526	3	45
848	1.42858	1.8822	13.0625	8.95496	12	8	11.3338	9.69935	20120526	3	28
848	2.02185	1.96149	19.475	9.38284	18	8	17.552	9.76945	20120526	3	26
848	2.4331	2.07767	21.9391	12.4697	20	11	19.8915	12.8221	20120526	3	23
848	1.20496	0.851722	19.0891	10.7887	20	10	18.2659	10.5699	20120526	3	42
848	0.754164	1.98848	13.3297	9.32172	13	10	11.3929	8.87108	20120526	2	26
848	3.84928	2.04238	15.3484	10.6054	14	7	14.4598	8.76641	20120526	3	18
848	1.32272	2.51774	11.9641	11.0944	11	12	9.467	10.7724	20120526	2	27
848	1.59708	3.397	10.5094	10.5137	10	9	9.01681	7.46214	20120526	3	63
848	2.55954	2.77462	22.2656	8.19088	20	7	19.552	8.76945	20120526	3	26
848	1.11149	1.83035	11.5484	11.0332	11	12	9.82045	10.4297	20120526	2	31
848	2.4899	1.74061	19.1187	13.6311	21	12	19.1779	11.8915	20120526	3	48
848	0.339064	1.99726	14.3391	6.99893	14	7	13.9687	5.0363	20120526	2	41
848	1.14805	1.26909	17.0406	11.3694	18	12	17.3634	10.1421	20120526	2	36
848	1.57929	1.842	17.1594	12.0724	16	11	15.4418	12.7378	20120526	3	27
848	0.935384	2.29404	16.1203	12.0724	16	13	14.0363	13.0313	20120526	2	16
848	1.92044	1.47564	14.3094	10.208	15	12	13.2099	11.1922	20120526	2	23
848	0.877436	1.6254	13.8344	9.13834	14	10	12.2099	9.19221	20120526	2	23
848	0.369869	1.5946	10.6875	8.80214	11	9	9.39294	7.87108	20120526	2	26
848	0.97815	2.39119	13.9531	9.78016	13	10	12.664	11.7941	20120526	3	25
848	1.20401	3.15826	21.0484	12.592	20	12	18.467	10.7724	20120526	2	27
848	1.40035	2.12546	21.8797	14.3952	22	13	20.1787	13.1207	20120526	3	46
848	1.08102	3.02196	17.0109	13.081	17	12	16.4813	10.1058	20120526	2	37
848	2.42008	3.12054	24.0469	9.29115	22	8	20.9321	9.48027	20120526	3	32
848	4.41456	4.06376	13.7156	5.77641	15	10	13.0479	9.78493	20120526	2	18
848	1.95579	0.632051	16.2688	11.1861	17	13	15.7242	11.5069	20120526	2	30
848	1.58676	0.785465	14.7844	13.0198	16	12	14.2336	12.4598	20120526	3	43
848	0.800812	1.29967	19.7422	10.7582	20	10	18.4621	10.9832	20120526	3	38
848	2.18826	0.514042	15.3484	10.911	16	13	15.8455	11.0421	20120526	2	40
848	2.40904	0.601225	14.8734	5.8681	17	7	15.467	5.7724	20120526	2	27
848	1.24572	1.32641	15.9422	9.65791	17	9	15.0652	8.66278	20120526	2	19
848	5.0108	4.24824	22.8	11.1555	20	7	19.3338	8.69935	20120526	3	28
848	2.41644	0.684862	14.8438	13.2643	14	11	14.348	12.7918	20120526	3	19
848	1.73416	2.25708	20.0984	14.7314	20	13	18.2336	13.4598	20120526	3	43
848	1.2406	0.723445	11.3109	6.96836	12	8	10.9214	6.35876	20120526	2	32
848	2.20832	2.60454	19.5344	8.5882	18	7	16.9321	8.48027	20120526	3	32
848	3.2215	1.28397	15.1703	5.34853	17	8	15.7242	6.50689	20120526	2	30
848	1.42521	1.10617	15.0516	11.0638	16	10	14.2082	10.348	20120526	3	44
848	2.66242	0.716267	14.0422	5.19571	16	7	14.467	5.7724	20120526	2	27
848	0.75079	1.28774	13.5375	12.4086	14	13	12.3252	11.9742	20120526	2	25
848	0.259646	2.14159	20.2469	11.9196	20	12	18.3252	10.9742	20120526	2	25
848	1.33806	2.39673	13.2703	7.57962	12	8	12.348	9.7918	20120526	3	19
848	1.20278	1.15935	19.8313	8.19088	20	7	18.6736	8.25394	20120526	3	35
848	0.599276	1.40473	9.44063	6.78499	10	7	8.467	5.7724	20120526	2	27
848	0.921983	1.16819	11.3703	6.32654	12	7	10.2099	6.19221	20120526	2	23
848	1.77902	3.12873	18.5844	8.19088	17	9	16.8915	10.8221	20120526	3	23
848	0.835737	2.20133	11.4	6.41823	12	7	11.126	8.60245	20120526	3	30
848	1.68396	1.61993	20.5734	11.4	19	12	19.5771	10.1227	20120526	2	46
848	1.64738	0.887666	17.3078	9.50509	18	11	16.4779	9.81993	20120527	6	27
848	0.262233	1.6193	16.2391	9.10777	16	9	14.6414	8.84415	20120527	4	35
848	1.28513	2.45262	15.3484	7.763	15	9	13.8092	9.6725	20120527	4	25
848	1.13592	1.553	20.5437	11.0027	20	12	18.9924	11.0753	20120527	4	45
848	1.88766	1.43103	21.8203	12.5003	20	13	20.98	11.342	20120527	6	50
848	1.34633	1.79628	16.2391	11.6751	16	13	14.6946	12.5923	20120527	4	38
848	2.15569	0.306805	12.8547	6.17373	14	8	12.8191	6.47847	20120527	6	31
848	0.452924	1.62875	14.0719	11.5528	14	12	12.7043	12.4375	20120527	4	28
848	3.64979	6.13305	22.325	9.50509	19	8	16.7773	6.89024	20120527	5	43
848	2.49121	2.54774	13.4187	10.5442	13	13	11.342	12.02	20120527	6	25
848	1.73806	0.896827	14.2797	6.41823	15	8	13.4779	6.81993	20120527	6	27
848	2.92117	5.1284	12.2016	10.0858	12	13	10.3723	14.8769	20120527	5	22
848	1.25395	2.55745	19	7.24343	18	8	16.4779	6.81993	20120527	6	27
848	2.19736	4.29863	13.5969	7.88525	13	10	10.7957	11.1459	20120527	5	28
848	1.01157	2.91139	17.6938	11.7362	17	11	15.342	10.02	20120527	6	25
848	3.13377	5.42968	21.9984	10.911	19	10	16.58	10.5617	20120527	5	32
848	1.74611	4.15564	12.5578	10.7887	11	10	8.52487	9.7864	20120527	5	37
848	0.589943	1.86769	14.5766	11.1249	14	11	12.7694	11.5964	20120527	4	26
848	3.42053	5.72246	11.4297	9.62735	12	13	11.1776	15.3442	20120527	5	16
848	0.841675	2.86182	15.4375	9.71903	15	9	12.58	9.56171	20120527	5	32
848	1.88744	1.17878	9.85625	5.31796	9	7	8.69822	5.09779	20120527	6	39
848	3.37723	4.08451	24.1062	13.3255	21	12	21.5369	10.1503	20120527	6	46
848	1.10943	0.909517	11.3406	9.10777	12	10	10.4779	8.81993	20120527	6	27
848	0.90394	1.83348	16.2391	7.48794	17	7	15.4779	5.81993	20120527	6	27
848	2.80387	4.13641	16.6547	9.90241	14	9	12.6343	8.92977	20120527	4	34
848	3.01636	2.56914	13.9828	8.16032	15	11	13.1203	10.5803	20120527	6	20
848	5.30243	7.37928	25.175	11.1555	20	10	17.7957	11.1459	20120527	5	28
848	3.33769	5.60487	23.0969	9.59678	21	7	18.6558	6.17757	20120527	5	41
848	2.48433	4.82214	22.4438	11.5528	20	12	18.0495	13.5386	20120527	5	25
848	2.0396	4.4441	15.0219	6.23485	14	8	12.0495	9.53863	20120527	5	25
848	3.49707	4.77839	25.1156	8.5882	22	7	20.6343	6.92977	20120527	4	34
848	2.09211	3.07295	19.9203	7.12118	19	9	17.6453	9.18693	20120527	4	31
848	1.24722	1.58756	10.0641	6.75442	10	8	8.47786	6.81993	20120527	6	27
848	1.93403	1.18998	14.3984	7.91582	16	9	14.075	9.06099	20120527	6	16
848	2.0883	4.53081	13.3	7.36568	12	9	11.032	11.288	20120527	5	17
848	1.18252	1.23687	11.9344	10.8193	12	12	10.7259	10.5556	20120527	6	30
848	1.5947	4.07173	21.7312	13.4172	21	12	20.1394	9.66949	20120527	5	55
848	3.16089	4.15287	13.1219	9.96354	14	13	13.2089	14.1155	20120527	4	18
848	1.19029	2.43322	14.1016	7.54906	13	8	11.6716	7.6751	20120527	4	37
848	2.8388	3.88781	10.9547	6.32654	10	9	8.73434	9.51796	20120527	4	27
848	2.48086	3.68382	13.0625	10.7582	12	13	10.8092	13.6725	20120527	4	25
848	1.26434	2.11216	20.0094	10.2386	19	11	18.1252	9.28415	20120527	6	34
848	2.01228	3.23975	20.5141	13.3255	19	12	18.6448	10.6794	20120527	4	54
848	2.88494	5.16585	24.3141	13.7228	22	12	19.5249	11.7864	20120527	5	37
848	2.25741	4.73189	16.0016	7.97694	15	10	13.6204	12.0661	20120527	5	20
848	2.07042	4.51442	13.6266	9.96354	14	12	13.7864	14.4751	20120527	5	12
848	4.34687	6.68542	23.7797	10.1469	20	8	17.5249	7.7864	20120527	5	37
848	0.661903	0.959896	12.9141	8.3437	13	9	11.9924	8.07533	20120527	4	45
848	1.11538	0.838784	19.8016	9.90241	20	11	19.939	9.07497	20120527	6	41
848	1.1034	2.30713	16.5359	6.99893	17	8	16.5923	9.30537	20120527	4	13
848	1.94153	4.26587	13.5672	6.14316	13	8	11.1499	9.65807	20120527	5	24
848	1.48148	0.726119	16.9812	8.9244	18	10	16.2837	9.12606	20120527	6	24
848	4.43258	6.27203	22.0281	10.8499	18	9	15.7957	10.1459	20120527	5	28
848	0.564053	1.42945	15.4375	12.0418	16	12	14.1877	11.3481	20120527	6	22
848	1.45995	1.98881	15.4672	7.64075	16	9	14.075	9.06099	20120527	6	16
848	1.48392	0.954037	21.6719	11.5528	22	13	22.5369	11.1503	20120527	6	46
848	2.83421	4.74005	20.1281	9.87185	18	8	16.342	7.02001	20120527	6	25
848	3.35611	4.43468	24.0172	12.4697	21	11	19.7043	11.4375	20120527	4	28
848	2.08833	4.48283	13.1219	10.2386	12	12	9.95672	13.4131	20120527	5	26
848	2.68021	4.04094	23.6016	11.6445	21	11	19.7228	10.5112	20120527	4	39
848	4.57282	6.96791	23.5719	6.90724	19	7	16.6695	7.86058	20120527	5	30
848	1.4535	2.80392	13.4484	7.12118	12	7	10.6453	7.18693	20120527	4	31
848	2.62944	5.11377	14.8734	13.845	13	12	11.229	10.2577	20120527	5	48
848	2.21557	3.3788	13.775	8.9244	13	11	11.8092	11.6725	20120527	4	25
849	1.57262	3.21998	13.3297	8.16032	12	9	13.5604	11.372	20120419	1	30
849	2.21285	1.50245	19.5344	9.65791	21	8	20.5137	10.7973	20120419	1	42
849	2.16072	1.31689	15.1109	11.4611	13	11	15.217	12.7737	20120419	1	25
849	2.20447	0.808262	19.1484	9.19946	19	7	19.751	9.73812	20120419	1	35
849	1.9029	1.71974	12.4984	12.8365	12	11	14.217	12.7737	20120419	1	25
849	2.65226	1.11493	18.3766	10.1775	16	9	17.8454	11.1578	20120419	1	28
849	0.454827	3.00762	17.5453	12.0113	18	12	18.9215	14.6856	20120419	1	34
849	3.69234	2.28153	20.6922	11.0332	17	11	19.217	12.7737	20120419	1	25
849	1.55802	4.01024	15.4672	10.5137	15	12	16.5604	14.372	20120419	1	30
849	1.6449	1.79508	18.2281	10.4525	19	9	19.4019	11.8107	20120419	1	37
849	2.03471	1.61987	20.5437	13.3255	19	12	19.751	14.7381	20120419	1	35
849	2.10403	0.590659	12.4391	10.9721	13	13	12.9939	11.1747	20120526	3	72
849	0.871486	1.97631	14.3984	11.3694	15	12	16.245	10.6652	20120526	3	84
849	1.04384	1.4146	16.7141	10.2386	16	11	15.9687	9.0363	20120526	2	41
849	1.03074	2.82647	19.0297	9.04665	18	9	16.2336	9.45985	20120526	3	43
849	2.79632	0.884714	16.7734	7.21287	17	10	17.0921	8.03821	20120526	2	42
849	15.9544	15.2085	25.7391	20.1105	12	12	11.8915	13.8221	20120526	3	23
849	1.42947	3.0438	7.86719	9.87185	9	9	9.33602	7.20591	20120526	3	75
849	1.09253	2.73948	14.3688	14.0284	14	13	12.3976	12.126	20120526	3	55
849	1.80026	1.18978	22.7406	6.54048	21	7	22.2276	5.467	20120526	2	52
849	0.542674	2.25091	19.5047	9.19946	19	9	17.3052	9.67761	20120526	3	41
849	0.854399	1.12	15.8531	9.04665	15	9	16.9348	9.33722	20120526	2	69
849	0.471935	2.25234	12.5281	8.00751	13	8	14.0258	6.32523	20120526	2	50
849	2.17851	3.67889	16.2391	8.28257	18	7	19.7941	7.33602	20120526	3	100
849	2.90976	3.2329	12.1125	7.64075	15	8	14.9939	6.17472	20120526	3	72
849	0.707287	1.52928	19.6828	6.81555	19	7	20.0258	5.32523	20120526	2	50
849	1.35997	1.16472	18.5844	13.2949	19	12	17.4621	12.9832	20120526	3	38
849	3.02361	1.27362	14.3984	8.43539	16	11	15.4813	9.10578	20120526	2	37
849	1.44985	3.22615	11.6078	8.40483	13	8	14.4731	6.92218	20120526	3	87
849	0.883592	1.08098	15.8531	9.23003	15	9	16.9098	9.45804	20120526	2	70
849	0.907166	2.01391	19.5344	8.22145	20	9	21.5379	8.01681	20120526	3	88
849	1.98278	3.79	7.39219	8.16032	9	7	10.245	5.66524	20120526	3	84
849	1.97461	1.30245	20.8109	7.21287	19	8	19.9186	6.26412	20120526	2	49
849	2.57348	0.750096	20.3359	10.5137	21	13	20.1356	11.2365	20120526	2	34
849	0.263145	2.11221	8.93594	12.7448	9	13	10.8773	13.5771	20120526	2	71
849	2.98972	1.84923	19.4453	9.38284	18	12	17.7228	10.0557	20120526	2	39
849	2.99448	1.03654	15.3781	7.02949	15	10	15.3372	8.06522	20120526	2	44
849	2.49006	0.823303	22.2063	7.5185	22	10	21.6013	8.07695	20120526	2	38
849	1.45971	0.387986	19.5938	10.3914	21	10	19.2082	10.348	20120526	3	44
849	1.46256	1.93818	19.1484	11.0944	18	12	17.4813	10.1058	20120526	2	37
849	1.79877	3.59203	9.47031	7.94638	11	7	12.245	5.66524	20120526	3	84
849	1.16945	1.94773	20.0391	10.6665	21	10	19.6652	8.75497	20120526	3	59
849	0.623289	2.4047	14.5766	7.45737	15	7	15.5582	5.26217	20120526	3	77
849	0.87928	1.96935	9.88594	9.87185	10	9	8.17794	8.89149	20120526	3	48
849	0.977899	1.71227	18.5547	12.1946	18	13	17.1356	11.2365	20120526	2	34
849	2.20917	2.04073	13.2703	8.37426	15	7	13.3006	6.33375	20120526	3	53
849	1.03095	2.65754	22.4734	7.91582	22	7	20.2622	6.44177	20120526	3	52
849	1.27272	2.44789	14.9625	8.83271	14	8	12.5269	9.07782	20120526	3	37
849	1.81485	1.10721	15.4078	7.85469	14	9	14.5771	7.12274	20120526	2	46
849	0.64766	1.6777	14.1609	9.62735	14	9	15.8373	9.69379	20120526	2	72
849	2.45677	0.928339	18.5844	13.4477	21	13	19.4034	13.8847	20120526	3	39
849	0.577992	1.40139	10.5687	12.1029	10	12	11.9637	11.9687	20120526	2	66
849	0.538592	1.29753	16.625	13.3866	17	13	15.5269	14.0778	20120526	3	37
849	1.39854	1.58046	14.1016	9.13834	13	10	12.9687	8.0363	20120526	2	41
849	1.14908	1.27621	14.8734	13.1421	15	12	13.5975	13.1682	20120526	3	36
849	0.598405	1.37159	12.1719	7.42681	12	8	12.3372	6.06522	20120526	2	44
849	2.14259	0.859659	13.9828	11.2777	16	12	14.6652	10.755	20120526	3	59
849	1.4055	3.09508	17.6047	9.1689	19	9	19.2136	6.52487	20120527	5	62
849	1.2939	3.40033	13.9531	11.1249	13	12	10.5712	11.4779	20120527	5	39
849	1.09897	1.11618	21.8203	7.91582	22	9	20.7941	8.35495	20120527	4	41
849	1.41299	2.05173	9.82656	7.21287	11	8	11.8596	6.93637	20120527	4	69
849	0.752977	2.62435	10.9844	11.2472	11	12	11.8748	13.7159	20120527	6	84
849	0.947622	1.79924	11.0734	10.0552	11	11	9.71796	8.87202	20120527	5	52
849	2.63461	2.00457	20.0391	7.36568	20	10	18.9924	9.07533	20120527	4	45
849	2.05302	4.4321	22.3547	7.45737	21	9	18.7281	10.0052	20120527	5	29
849	1.24313	3.47007	22.2359	12.1335	21	12	19.4614	10.0495	20120527	5	50
849	2.65206	4.61524	16.8031	10.0552	15	12	12.5249	11.7864	20120527	5	37
849	1.66534	1.08595	14.6359	9.68847	13	10	14.3615	8.63776	20120527	6	54
849	2.19731	4.38356	15.4969	10.3914	14	12	11.5287	12.254	20120527	5	34
849	0.893326	2.25897	20.5141	9.7496	21	9	21.6451	7.79414	20120527	4	66
849	0.425847	1.55682	12.0234	10.5748	12	11	11.2346	9.2326	20120527	6	35
849	1.67893	2.32586	14.4875	8.22145	13	9	12.1836	7.90291	20120527	4	48
849	2.82766	4.94642	18.5844	9.65791	17	12	14.58	12.5617	20120527	5	32
849	1.02035	2.09911	18.7031	9.26059	18	10	16.7259	8.55562	20120527	6	30
849	0.327493	2.21594	18.6734	10.0247	19	10	20.5927	8.91702	20120527	6	57
849	1.15075	0.941014	10.6281	10.911	11	12	11.06	10.0749	20120527	6	42
849	0.666133	2.63921	20.6328	10.208	20	10	20.5221	7.57116	20120527	5	64
849	1.0057	0.924757	17.5453	12.1029	18	13	17.0192	11.3425	20120527	6	33
849	1.76811	0.690009	15.0219	8.52708	16	10	15.5794	8.12049	20120527	6	38
849	0.344096	1.76456	21.2266	8.74102	21	9	20.4622	7.15061	20120527	6	37
849	2.73125	4.50814	21.1375	10.4831	20	8	17.5249	7.7864	20120527	5	37
849	0.822776	2.00557	10.8063	12.1641	10	12	9.3275	10.8092	20120527	4	50
849	1.21266	2.33019	20.2766	10.8193	20	12	18.7694	12.5964	20120527	4	26
849	1.38219	1.2005	13.2703	11.6445	13	13	12.1252	11.2841	20120527	6	34
849	0.392028	1.87983	12.3797	9.90241	12	10	11.939	8.07497	20120527	6	41
849	0.942245	2.30978	18.9406	10.0552	18	10	16.6343	9.92977	20120527	4	34
849	3.34832	5.45519	24.3141	11.5223	21	12	18.9339	10.6204	20120527	5	45
849	0.772404	1.52881	12.6766	9.62735	12	10	12.4197	8.12028	20120527	6	45
849	1.17837	1.93542	18.7328	9.07721	18	10	16.917	8.40732	20120527	6	32
849	2.08426	3.29736	16.8922	10.1164	16	12	14.8092	12.6725	20120527	4	25
849	1.37641	3.56844	14.9625	9.01609	14	10	11.5163	9.94223	20120527	5	36
849	2.80301	5.15451	21.1078	10.5748	20	8	18.1231	6.37235	20120527	5	47
849	1.20533	0.720772	16.2688	12.0418	17	13	15.8191	11.4785	20120527	6	31
849	3.24784	1.32715	22.3547	8.77158	22	12	22.3008	10.0976	20120527	6	44
849	2.01805	3.32767	22.9484	9.47453	21	10	19.6414	9.84415	20120527	4	35
849	1.99505	3.18739	15.7047	9.96354	14	11	12.6414	10.8442	20120527	4	35
849	1.84743	0.417411	16.2094	10.3303	17	12	15.8191	10.4785	20120527	6	31
849	0.601022	0.876621	10.5984	11.5528	11	12	9.72281	11.5112	20120527	4	39
849	3.2191	3.9966	23.6906	9.26059	22	12	20.6414	11.8442	20120527	4	35
849	3.73384	6.18517	18.4953	8.31314	15	7	12.5432	6.6314	20120527	5	38
849	1.84455	3.62557	13.2703	7.64075	15	7	16.1801	5.47786	20120527	6	52
849	1.80486	3.53056	12.6469	9.23003	13	11	10.872	12.282	20120527	5	27
849	0.878738	3.18517	11.875	13.081	11	13	9.34193	11.1499	20120527	5	49
849	0.768299	1.16329	19.3266	7.30456	19	8	19.6519	6.1877	20120527	6	47
849	1.47258	3.84339	13.3594	9.56622	12	9	9.52869	9.25397	20120527	5	34
849	2.92658	3.81032	21.4641	8.46595	20	11	18.6325	11.0157	20120527	4	33
849	2.00164	2.21257	21.6125	11.0944	21	13	19.7941	12.3549	20120527	4	41
849	0.606023	2.39145	12.5875	9.44397	13	9	14.925	8.93901	20120527	6	66
849	2.17157	1.30899	17.5453	6.38767	19	8	18.8183	6.08259	20120527	6	40
849	0.283379	1.76073	14.1609	11.7668	14	12	13.4622	10.1506	20120527	6	37
849	1.72962	3.93362	20.7219	12.8365	19	13	17.0246	11.4934	20120527	5	46
849	0.675396	2.59407	11.4594	8.40483	12	8	13.7159	7.12517	20120527	6	59
849	1.86568	1.82088	14.0422	10.4525	13	12	12.2346	10.2326	20120527	6	35
849	1.16485	0.909581	11.0141	7.42681	10	8	11.2733	6.55496	20120527	6	53
849	1.02064	2.93405	9.64844	12.0418	10	13	10.3018	14.9022	20120527	6	89
849	1.20987	0.719193	11.4297	9.93298	12	11	11.0192	9.34246	20120527	6	33
849	1.96119	0.956787	10.8063	9.44397	12	11	11.6982	9.09779	20120527	6	39
849	1.18338	0.757515	18.0797	10.8193	18	12	17.939	10.075	20120527	6	41
849	1.19037	1.81617	11.1328	7.36568	10	7	11.2733	5.55496	20120527	6	53
863	2.01011	0.848495	12.9141	11.6139	11	11	13.7613	11.661	20120419	1	18
863	0.811019	2.0696	19.1484	11.7973	19	11	20.2508	13.5489	20120419	1	32
863	0.860301	1.98356	11.3109	8.80214	11	8	12.2508	10.5489	20120419	1	32
863	2.39106	0.621194	15.6453	14.3646	16	12	16.0465	14.8389	20120419	1	39
863	1.92212	1.81639	13.4484	9.84129	14	8	15.0883	10.6224	20120419	1	33
863	0.793752	2.14922	18.9109	10.7887	19	10	19.9215	12.6856	20120419	1	34
863	1.14618	1.71807	15.4672	9.04665	15	8	16.5604	10.372	20120419	1	30
863	0.994696	1.89903	10.0344	9.9941	10	9	9.33904	11.7613	20120419	1	43
863	1.68163	1.28929	19.1484	11.6751	19	10	18.5137	12.7973	20120419	1	42
863	2.74491	0.206704	13.6266	11.7973	11	11	13.6566	12.0018	20120419	1	20
863	0.792174	2.20854	18.6734	13.4172	18	13	19.2508	15.5489	20120419	1	32
863	1.41551	1.43525	16.2391	14.3952	16	13	16.2247	15.8304	20120419	1	38
863	3.52604	1.67899	16.8922	10.0247	15	13	16.4101	11.6329	20120526	2	54
863	1.00987	1.9574	20.0094	6.96836	19	7	19.458	5.09021	20120526	2	45
863	0.865224	1.02491	11.5188	9.71903	12	9	10.5975	10.1682	20120526	3	36
863	0.634416	1.65221	14.2797	11.4306	14	12	15.9231	11.6013	20120526	2	63
863	0.867886	1.09857	14.25	9.1689	14	10	14.458	8.09021	20120526	2	45
863	1.57411	3.09102	18.2875	11.0944	17	12	15.2305	11.552	20120526	3	51
863	1.57227	1.43275	12.5281	11.5528	14	11	12.3976	10.126	20120526	3	55
863	1.63141	3.39924	21.6125	7.48794	21	9	19.755	10.3348	20120526	3	34
863	0.74251	2.2637	13.1219	7.73244	13	7	11.2622	6.44177	20120526	3	52
863	1.66482	1.59944	13.2109	8.46595	14	7	12.1899	7.23483	20120526	3	45
863	3.61079	1.64715	12.9437	9.07721	16	11	14.3252	9.97422	20120526	2	25
863	0.546263	2.32189	19.3859	13.3866	19	13	19.3372	11.0652	20120526	2	44
863	1.37512	1.12139	21.0484	8.37426	21	7	19.9321	8.48027	20120526	3	32
863	1.87601	3.50364	18.9406	11.1249	19	13	17.9321	14.4803	20120526	3	32
863	1.46726	0.608819	19.5344	10.3914	20	9	18.9321	10.4803	20120526	3	32
863	0.637136	1.20606	20.4844	8.37426	21	8	19.755	9.33476	20120526	3	34
863	0.718321	2.58667	21.4641	13.4783	22	13	22.458	11.0902	20120526	2	45
863	0.824828	2.6777	11.9047	10.8193	12	10	13.3214	8.5471	20120526	2	53
863	1.14071	1.37771	17.1891	11.1249	17	10	15.8412	11.4103	20120526	3	33
863	1.33777	0.71929	20.9297	8.03807	20	9	21.0258	7.32523	20120526	2	50
863	1.22384	3.00966	12.825	10.7887	13	12	12.664	13.7941	20120526	3	25
863	0.973199	0.856754	10.0344	7.12118	11	7	9.2082	7.34803	20120526	3	44
863	1.78231	3.4285	16.2094	9.23003	16	11	14.755	12.3348	20120526	3	34
863	3.06915	1.53605	11.6078	9.07721	14	11	13.1356	9.23652	20120526	2	34
863	2.08294	2.59792	21.0781	11.8584	19	12	19.2151	10.0479	20120526	2	43
863	1.50607	0.370292	9.2625	8.31314	10	7	8.93207	8.48027	20120526	3	32
863	2.54919	2.27606	18.6141	12.8976	21	12	19.5897	10.8412	20120526	3	58
863	0.848501	1.1345	21.2266	7.18231	21	8	21.2151	6.04786	20120526	2	43
863	0.809288	1.63714	10.3313	10.5442	11	11	10.9687	9.0363	20120526	2	41
863	1.28446	1.008	12.5281	12.1946	13	11	11.5269	12.0778	20120526	3	37
863	1.43	2.09274	22.4141	7.21287	21	7	21.8078	5.20987	20120526	2	48
863	1.93319	2.91775	13.2109	7.73244	15	7	14.4813	5.10578	20120526	2	37
863	1.05956	0.881354	16.3281	10.8193	17	10	15.4621	10.9832	20120526	3	38
863	0.905937	1.95787	8.10469	9.13834	9	9	8.24802	7.18572	20120526	2	35
863	0.597445	2.44432	22.0281	9.59678	22	9	23.2276	7.467	20120526	2	52
863	1.43551	1.95486	21.0188	8.43539	21	7	19.2659	7.56986	20120526	3	42
863	2.5175	1.39768	12.1719	10.2692	14	12	12.0652	11.6628	20120526	2	19
863	1.33366	2.20049	20.2766	11.6139	19	12	18.7228	10.0557	20120526	2	39
863	1.20086	1.96586	14.6953	6.02091	14	7	12.8205	5.42973	20120526	2	31
863	0.712275	2.53245	10.3313	11.3694	10	12	8.93207	13.4803	20120526	3	32
863	2.03421	2.31243	17.1297	11.3083	16	13	14.8205	11.4297	20120526	2	31
863	1.28518	2.24995	18.1391	8.40483	17	9	16.248	7.18572	20120526	2	35
863	0.682152	1.3718	12.6172	8.43539	13	9	11.3252	7.97422	20120526	2	25
863	1.30904	1.18557	10.5391	12.2252	11	11	9.40344	11.8847	20120526	3	39
863	1.51692	1.58755	18.4953	9.56622	18	11	16.9214	9.35876	20120526	2	32
863	1.30342	1.28204	11.6969	10.9721	13	11	11.6736	12.2539	20120526	3	35
863	2.40786	2.24647	17.7531	14.3952	18	12	16.3052	12.6776	20120526	3	41
863	1.49128	0.589977	12.0828	7.82413	13	9	12.1356	7.23652	20120526	2	34
863	1.32445	0.669392	20.9594	10.8193	22	10	20.3052	10.6776	20120526	3	41
863	0.792595	2.09876	9.58906	12.4697	9	13	7.72418	11.5069	20120526	2	30
863	0.950475	1.46788	15.0516	6.9378	16	7	14.7242	5.50689	20120526	2	30
863	0.757311	1.73121	16.8922	9.7496	17	9	15.2082	9.34803	20120526	3	44
863	1.98599	0.680855	11.4594	10.911	12	9	10.9321	10.4803	20120526	3	32
863	1.36478	0.6064	21.2266	5.65416	21	7	21.2151	5.04786	20120526	2	43
863	1.19803	0.893809	19.8906	5.80697	20	7	19.248	5.18572	20120526	2	35
863	1.67482	2.01426	19.0891	10.7276	18	12	17.1356	10.2365	20120526	2	34
863	1.03819	2.04409	19.8313	12.378	19	13	18.1356	11.2365	20120526	2	34
863	1.953	3.43179	19.1781	8.55764	18	7	16.1779	6.89149	20120526	3	48
863	3.51894	2.62792	12.4391	9.4134	15	7	13.1779	6.89149	20120526	3	48
863	0.600047	2.56169	13.0625	9.59678	13	9	12.6013	7.07695	20120526	2	38
863	1.17488	3.6467	15.9422	7.70188	15	7	12.7773	5.89024	20120527	5	43
863	2.04963	0.815913	14.7547	11.0944	14	13	13.939	11.075	20120527	6	41
863	0.631337	2.11089	21.9688	11.3694	22	12	23.9175	12.1808	20120527	6	68
863	2.37008	3.62553	16.15	12.0724	15	10	13.837	9.2805	20120527	4	42
863	0.0883142	2.00756	18.0797	8.03807	18	8	16.7259	6.55562	20120527	6	30
863	2.48456	2.06667	13.8641	10.2692	16	9	14.2322	8.23555	20120527	6	23
863	2.22113	4.38945	21.1375	7.39625	19	8	16.7773	6.89024	20120527	5	43
863	1.67146	0.495014	13.9234	10.3303	14	12	13.4622	10.1506	20120527	6	37
863	1.55038	3.90558	13.1516	8.03807	12	7	9.57116	6.47786	20120527	5	39
863	2.86398	4.90217	19.1484	8.89383	17	7	14.5287	7.25397	20120527	5	34
863	0.779261	3.20613	21.0781	12.7753	21	12	19.718	9.87202	20120527	5	52
863	1.90003	1.81497	13.3297	11.0944	15	12	13.9029	12.8164	20120527	4	23
863	1.02833	0.942071	21.7609	11.3083	21	12	22.6575	11.0192	20120527	6	58
863	0.429868	1.80554	20.8109	11.6139	21	12	22.2733	10.555	20120527	6	53
863	1.35498	3.71903	20.1875	12.3475	19	13	16.5163	12.9422	20120527	5	36
863	1.20621	1.68781	18.1984	8.86327	17	9	17.7645	7.23221	20120527	6	48
863	1.07181	2.09213	19.8313	10.9416	20	12	18.9029	12.8164	20120527	4	23
863	2.66363	5.12889	22.325	10.2997	20	9	17.6558	8.17757	20120527	5	41
863	0.346942	2.63123	15.9422	9.65791	16	10	13.872	11.282	20120527	5	27
863	1.29934	3.72458	12.0234	9.19946	11	10	8.62005	10.7126	20120527	5	31
863	0.905726	1.16535	16.7437	10.4831	16	11	16.98	9.34196	20120527	6	50
863	2.30256	1.81866	14.2797	10.0858	13	12	12.4622	10.1506	20120527	6	37
863	1.48185	3.77609	13.2703	7.763	12	7	9.52869	7.25397	20120527	5	34
863	0.873164	1.74065	20.3953	8.22145	20	9	18.6946	8.59233	20120527	4	38
863	2.6487	0.74726	10.7469	10.6665	12	13	11.2346	11.2326	20120527	6	35
863	1.92076	2.97478	17.2781	9.56622	16	11	14.6343	10.9298	20120527	4	34
863	1.29506	2.60517	10.9547	11.1249	10	12	8.70431	12.4375	20120527	4	28
863	1.76945	3.00347	22.9781	9.47453	22	8	23.1801	6.47786	20120527	6	52
863	1.34395	2.67201	9.32188	8.16032	10	7	8.72594	5.55562	20120527	6	30
863	2.29029	4.00734	13.3	10.8193	14	13	12.1499	14.6581	20120527	5	24
863	0.321175	1.60509	16.9219	9.68847	17	10	16.4622	8.15061	20120527	6	37
863	2.63333	4.35183	11.2219	9.4134	9	8	6.87202	9.28204	20120527	5	27
863	1.09403	3.29418	20.0094	10.422	19	10	16.7957	11.1459	20120527	5	28
863	0.846695	2.28476	21.7312	7.42681	21	7	21.5369	5.15034	20120527	6	46
863	1.28996	1.58052	14.3391	9.10777	15	8	13.6716	7.6751	20120527	4	37
863	1.73675	2.79888	11.3703	9.93298	10	11	8.67161	10.6751	20120527	4	37
863	0.794015	3.12844	17.4266	10.3303	17	11	14.62	11.7126	20120527	5	31
863	0.754416	3.18539	16.7141	7.24343	16	7	13.5287	7.25397	20120527	5	34
863	1.42318	0.582692	12.8844	10.1164	14	11	12.7259	9.55562	20120527	6	30
863	1.42631	0.187262	14.1016	9.10777	15	8	14.2805	9.16297	20120527	4	17
863	1.18213	0.744508	12.6469	9.87185	13	11	12.4622	9.15061	20120527	6	37
863	1.85648	1.64214	17.0703	10.4831	16	12	15.4622	10.1506	20120527	6	37
863	0.807721	1.0932	11.5484	10.3303	12	11	10.6343	10.9298	20120527	4	34
863	1.31296	2.51328	15.1703	8.40483	14	9	12.6716	8.6751	20120527	4	37
863	2.3739	3.10607	19.4156	11.0944	18	13	16.6946	12.5923	20120527	4	38
863	1.0312	2.08756	10.9547	7.61019	10	8	9.46219	6.15061	20120527	6	37
863	1.0283	3.23091	19.7719	11.0027	20	10	18.4614	8.04949	20120527	5	50
863	0.523578	1.35939	19.5938	10.3303	20	10	18.9364	9.14042	20120527	4	44
863	0.983065	2.70609	21.4641	7.82413	22	7	21.5794	5.12049	20120527	6	38
863	1.53011	3.74436	15.4969	11.5528	15	13	12.7957	14.1459	20120527	5	28
863	1.24944	1.14764	21.6125	10.911	21	12	20.8183	10.0826	20120527	6	40
863	0.451188	2.52302	11.8156	8.5882	12	9	9.72812	10.0052	20120527	5	29
863	0.946218	1.30447	13.0625	9.87185	14	10	12.6378	8.63846	20120527	6	29
863	2.06602	1.08564	20.1281	10.2692	19	12	19.06	10.0749	20120527	6	42
863	1.66856	1.75479	18.7031	11.9501	20	13	17.5287	13.254	20120527	5	34
863	0.778705	2.14534	10.6875	7.36568	10	7	8.75602	6.43194	20120527	4	40
863	1.37649	1.7264	11.7562	10.8499	11	12	10.1252	10.2841	20120527	6	34
863	1.35932	2.60367	21.0781	11.8279	20	11	18.6343	10.9298	20120527	4	34
863	0.541613	1.64735	14.1312	9.47453	14	10	12.8191	8.47847	20120527	6	31
863	1.88854	1.55161	11.875	10.4831	13	12	11.6325	12.0157	20120527	4	33
863	0.279451	2.56781	13.0922	11.7362	13	12	10.5249	11.7864	20120527	5	37
863	0.926698	2.45732	21.2563	11.5528	22	11	20.1231	9.37235	20120527	5	47
863	0.961275	2.25613	17.8719	8.40483	17	8	15.6362	8.10149	20120527	4	32
863	0.882225	3.28977	22.2656	9.84129	22	9	20.229	7.25771	20120527	5	48
863	2.39258	1.55783	10.9844	10.8193	10	13	9.46219	11.1506	20120527	6	37
863	1.56741	2.901	19.5641	12.8976	18	13	16.6716	12.6751	20120527	4	37
863	0.533368	1.65208	19.5047	8.80214	20	9	19.4622	7.15061	20120527	6	37

## Sheet: experiment1b
pigeon	peck dist - rot cen [cm]	peck dist - screen cen [cm]	X loc peck [cm]	Y loc peck [cm]	X loc rot cen [cm]	Y loc rot cen [cm]	X loc screen cen [cm]	Y loc screen cen [cm]	yyyymmdd	stimulus	frame
777	1.87721	6.17797	9.5	15.1287	8	14	14.5	11.5	20120423	3	25
777	0.969402	0.951514	14.1016	10.6359	15	11	14.5	11.5	20120423	2	23
777	1.00203	3.04799	17.1594	12.9893	17	12	14.5	11.5	20120423	2	59
777	2.57209	0.472258	14.4281	11.0332	17	11	14.5	11.5	20120423	4	31
777	0.909121	4.362	11.1328	14.2729	12	14	14.5	11.5	20120423	2	50
777	0.505376	3.12214	16.5063	9.10777	17	9	14.5	11.5	20120423	2	48
777	3.69721	3.40636	15.5266	8.25201	18	11	14.5	11.5	20120423	3	56
777	2.76512	3.22419	17.7234	11.4306	20	13	14.5	11.5	20120423	1	50
777	10.9381	4.02285	17.9016	9.35228	8	14	14.5	11.5	20120423	4	27
777	2.05499	9.4016	6.02656	7.42681	8	8	14.5	11.5	20120423	2	84
777	3.266	5.04321	10.0938	9.04665	7	8	14.5	11.5	20120423	1	16
777	0.469317	8.7128	6.53125	7.97694	7	8	14.5	11.5	20120423	2	81
777	5.47517	1.57575	14.6656	9.93298	11	14	14.5	11.5	20120423	3	5
777	1.49579	5.36295	19.7125	10.2386	21	11	14.5	11.5	20120423	2	37
777	0.791094	6.42819	20.2766	8.67989	21	9	14.5	11.5	20120423	3	80
777	6.138	1.03183	15.3781	12.0418	10	15	14.5	11.5	20120423	3	20
777	4.67586	6.05242	19.6828	8.37426	19	13	14.5	11.5	20120423	3	16
777	1.6557	4.09344	11.0734	9.26059	10	8	14.5	11.5	20120423	4	96
777	1.93723	2.25342	14.5172	13.7534	16	15	14.5	11.5	20120423	2	41
777	0.65631	4.05006	10.45	11.5223	10	12	14.5	11.5	20120423	2	84
777	1.06658	6.39677	9.7375	15.7705	9	15	14.5	11.5	20120423	1	80
777	5.21081	6.02971	14.5766	5.47078	12	10	14.5	11.5	20120423	3	3
777	10.6419	4.94608	18.5844	8.71046	10	15	14.5	11.5	20120423	3	52
777	1.30084	1.48528	14.2203	12.9587	15	14	14.5	11.5	20120423	1	73
777	2.63125	3.1968	15.1703	8.37426	15	11	14.5	11.5	20120423	4	62
777	5.81029	4.83255	11.1922	7.97694	7	12	14.5	11.5	20120423	3	44
777	0.928808	3.61354	10.8953	11.2472	10	11	14.5	11.5	20120423	1	44
777	8.37328	4.14994	13.3297	7.5185	7	13	14.5	11.5	20120423	4	44
777	3.30015	2.24123	15.1406	9.35228	18	11	14.5	11.5	20120423	3	71
777	1.37851	2.6189	15.3781	13.9673	14	14	14.5	11.5	20120423	3	67
777	2.73294	4.24916	10.6281	9.7496	8	9	14.5	11.5	20120423	3	9
777	1.55693	4.27949	12.5281	7.70188	11	8	14.5	11.5	20120423	1	16
777	2.08521	5.25547	16.625	6.6933	15	8	14.5	11.5	20120423	1	27
777	1.13385	0.442151	14.1016	11.3083	15	12	14.5	11.5	20120423	2	2
777	3.49529	5.44777	9.35156	9.71903	12	12	14.5	11.5	20120423	3	46
777	1.6288	6.55397	8.22344	13.3866	8	15	14.5	11.5	20120423	2	41
777	2.47083	1.89544	16.0906	12.5308	16	15	14.5	11.5	20120423	3	53
777	0.89153	4.67938	16.15	7.12118	16	8	14.5	11.5	20120423	1	12
777	3.13472	6.3336	17.4563	5.89866	17	9	14.5	11.5	20120423	4	55
777	0.965683	5.08503	10.9547	7.85469	10	8	14.5	11.5	20120423	1	62
777	0.656297	1.30216	15.6453	10.8804	15	11	14.5	11.5	20120423	1	34
777	2.80186	4.06806	11.7562	8.49651	9	9	14.5	11.5	20120423	4	66
777	1.34148	5.7291	9.70781	14.6397	11	15	14.5	11.5	20120423	1	62
777	1.66351	1.68052	16.1797	11.5528	17	13	14.5	11.5	20120423	3	55
777	0.517658	2.89991	14.6656	14.3952	15	14	14.5	11.5	20120423	1	48
777	0.626063	2.62228	16.625	9.96354	16	10	14.5	11.5	20120423	1	18
777	2.03518	5.283	9.32188	10.4525	8	12	14.5	11.5	20120423	3	41
777	3.06803	7.78727	20.8109	6.9378	21	10	14.5	11.5	20120423	4	73
777	0.726567	2.81767	11.7266	11.0027	11	11	14.5	11.5	20120423	1	43
777	1.27608	4.25533	10.45	12.8059	10	14	14.5	11.5	20120423	4	2
777	1.66123	7.05383	21.5531	11.4	22	13	14.5	11.5	20120423	3	60
777	2.36408	2.65102	11.9938	10.6359	12	13	14.5	11.5	20120423	2	62
777	0.638676	3.85652	10.8063	10.3914	11	11	14.5	11.5	20120423	1	94
777	2.13601	1.44635	13.2406	10.7887	15	12	14.5	11.5	20120423	1	68
777	0.937761	5.9621	20.425	12.1641	20	13	14.5	11.5	20120423	1	93
777	5.32036	2.654	17.1297	11.8584	22	14	14.5	11.5	20120423	1	37
777	1.5796	4.88003	10.2719	13.9367	9	13	14.5	11.5	20120423	1	63
777	3.59843	3.1263	11.4297	10.911	8	12	14.5	11.5	20120423	3	38
777	2.49813	6.78862	20.1875	7.79357	18	9	14.5	11.5	20120423	2	6
777	0.495882	7.04604	7.48125	10.8804	7	11	14.5	11.5	20120423	3	41
777	1.86887	6.1698	9.5	7.88525	8	9	14.5	11.5	20120423	4	78
777	3.70665	5.15914	9.41094	12.3475	12	15	14.5	11.5	20120423	4	37
777	2.9625	4.06209	10.8953	9.62735	8	9	14.5	11.5	20120423	3	71
777	1.53937	3.94422	17.6938	13.8145	19	13	14.5	11.5	20120423	3	37
777	1.9995	2.31922	14.9031	13.7839	14	12	14.5	11.5	20120423	1	48
777	2.12781	6.83943	8.16406	8.9244	10	10	14.5	11.5	20120423	1	84
777	1.14909	3.79405	10.8953	12.6836	12	13	14.5	11.5	20120423	3	80
777	1.76033	4.32898	18.7625	12.2558	19	14	14.5	11.5	20120423	2	50
777	1.82322	6.10817	19.2969	15.2815	18	14	14.5	11.5	20120423	1	48
777	5.55498	3.90202	10.6578	10.8193	7	15	14.5	11.5	20120423	4	66
777	0.842255	0.341527	14.3094	11.2166	14	12	14.5	11.5	20120423	4	87
777	0.377267	3.65939	13.6266	7.94638	14	8	14.5	11.5	20120423	1	24
777	3.37414	2.88181	12.825	13.845	10	12	14.5	11.5	20120423	4	98
777	4.7081	2.01901	13.7453	9.62735	12	14	14.5	11.5	20120423	4	100
777	2.11344	3.88995	10.6875	10.7276	9	12	14.5	11.5	20120423	4	94
777	2.70973	4.94881	19.3859	12.2863	22	13	14.5	11.5	20120423	2	100
777	1.82665	3.25131	12.6172	14.1507	11	15	14.5	11.5	20120423	3	96
777	0.893834	6.63886	7.86719	11.2166	7	11	14.5	11.5	20120423	2	74
777	1.53354	8.70889	7.3625	6.50992	7	8	14.5	11.5	20120423	1	23
777	2.62246	5.52027	19.95	12.378	20	15	14.5	11.5	20120423	3	55
777	1.67345	5.05603	19.3266	9.9941	21	10	14.5	11.5	20120423	1	92
777	2.20077	4.02005	18.2578	12.9282	19	15	14.5	11.5	20120423	2	35
777	5.33051	1.65747	15.9422	12.3169	21	14	14.5	11.5	20120423	1	48
777	0.927678	2.57535	17.0109	12.0724	17	13	14.5	11.5	20120423	4	39
777	1.73653	5.27775	9.55937	13.356	9	15	14.5	11.5	20120423	3	43
777	0.554117	4.40406	18.7922	10.5137	19	10	14.5	11.5	20120423	4	68
777	1.04326	2.55218	13.5672	13.8756	13	13	14.5	11.5	20120423	1	73
777	1.42297	2.77701	11.8156	10.7887	13	10	14.5	11.5	20120423	4	55
777	0.280743	0.435112	14.8438	11.7668	15	12	14.5	11.5	20120423	4	80
777	0.412126	3.43392	13.3	8.28257	13	8	14.5	11.5	20120423	1	59
777	2.90115	3.72573	10.7766	11.3694	12	14	14.5	11.5	20120423	4	37
777	0.605088	5.61035	9.41094	9.13834	10	9	14.5	11.5	20120423	4	66
777	0.826163	6.82935	20.6031	8.43539	20	9	14.5	11.5	20120423	2	41
777	1.61717	5.09207	16.0906	6.66273	17	8	14.5	11.5	20120423	3	23
777	1.71933	3.04811	17.5453	11.3694	17	13	14.5	11.5	20120423	1	14
777	1.58146	5.55196	16.7734	16.5651	17	15	14.5	11.5	20120423	4	9
777	0.788171	1.40835	13.7156	10.3303	13	10	14.5	11.5	20120423	2	93
777	3.4265	2.25904	15.6156	9.53566	19	9	14.5	11.5	20120423	3	32
777	0.810037	2.35075	13.5078	13.6311	13	13	14.5	11.5	20120423	2	62
777	4.19975	6.27591	8.25313	12.1029	12	14	14.5	11.5	20120423	3	96
777	3.91933	3.6146	15.0813	15.0676	19	15	14.5	11.5	20120423	3	68
777	1.5286	2.86941	12.4984	9.44397	13	8	14.5	11.5	20120423	4	41
777	7.34719	1.94086	14.6656	9.56622	22	10	14.5	11.5	20120423	4	64
777	3.98123	3.85782	18.3172	10.9416	21	8	14.5	11.5	20120423	4	20
777	4.15193	4.94191	10.0641	9.32172	14	8	14.5	11.5	20120423	4	50
777	0.835882	2.70545	17.1891	11.7973	18	12	14.5	11.5	20120423	2	52
777	4.73032	4.25086	17.2781	8.28257	22	8	14.5	11.5	20120423	4	68
777	2.75446	5.20759	19.5641	12.7142	22	14	14.5	11.5	20120423	4	45
777	0.963827	0.928912	14.25	10.6054	15	10	14.5	11.5	20120423	1	98
777	1.45821	3.28896	11.2219	11.7668	12	13	14.5	11.5	20120423	3	25
777	0.778428	7.17592	7.39219	10.5137	8	11	14.5	11.5	20120423	2	71
777	0.855693	3.74937	13.8344	15.1898	13	15	14.5	11.5	20120423	1	30
777	0.383306	6.76664	20.6922	8.77158	21	9	14.5	11.5	20120423	2	9
777	3.59103	2.02922	15.5266	9.7496	14	13	14.5	11.5	20120424	8	74
777	7.2403	1.47947	13.8047	12.8059	21	12	14.5	11.5	20120424	6	91
777	2.61991	8.49757	7.27344	7.02949	9	9	14.5	11.5	20120424	8	100
777	1.37787	1.84735	13.0328	12.6225	13	14	14.5	11.5	20120424	5	96
777	0.874495	4.81231	9.88594	12.867	10	12	14.5	11.5	20120424	8	43
777	5.27422	4.42211	17.9312	8.71046	21	13	14.5	11.5	20120424	7	39
777	0.762396	3.63313	16.3281	14.6397	17	15	14.5	11.5	20120424	7	84
777	1.62332	3.09377	11.5781	10.4831	11	12	14.5	11.5	20120424	5	91
777	9.21775	4.00563	15.9422	7.763	7	10	14.5	11.5	20120424	7	93
777	2.32711	4.44732	11.4297	8.28257	13	10	14.5	11.5	20120424	6	69
777	6.01014	2.77555	17.0703	10.4525	21	15	14.5	11.5	20120424	6	52
777	0.620358	1.96325	16.1203	10.3914	16	11	14.5	11.5	20120424	5	48
777	2.14991	4.98625	18.9703	9.29115	21	10	14.5	11.5	20120424	6	60
777	2.71255	5.37784	19.7422	10.2997	20	13	14.5	11.5	20120424	6	79
777	7.0917	1.99737	12.9141	12.7142	20	13	14.5	11.5	20120424	6	68
777	0.658919	7.67462	22.0875	12.6531	22	12	14.5	11.5	20120424	8	41
777	1.00596	6.66151	20.9891	9.9941	21	11	14.5	11.5	20120424	8	9
777	0.99402	1.98693	16.1797	12.5614	17	12	14.5	11.5	20120424	5	30
777	4.4223	4.62954	19.0594	10.6971	22	14	14.5	11.5	20120424	5	73
777	7.98632	3.65592	12.5281	14.5786	8	8	14.5	11.5	20120424	7	16
777	1.17827	6.42421	20.3656	14.1201	20	13	14.5	11.5	20120424	7	77
777	0.434966	7.37542	8.22344	15.3732	8	15	14.5	11.5	20120424	8	55
777	5.217	0.681717	14.7844	10.8804	20	11	14.5	11.5	20120424	7	41
777	2.24375	2.78846	11.7562	11.0027	14	11	14.5	11.5	20120424	6	78
777	9.08133	2.54128	12.4094	10.0552	21	13	14.5	11.5	20120424	7	62
777	1.24819	5.45586	19.95	11.2472	20	10	14.5	11.5	20120424	7	80
777	1.04792	1.34289	14.3688	12.8365	15	12	14.5	11.5	20120424	8	85
777	1.10949	2.52846	12.0828	10.7582	11	11	14.5	11.5	20120424	7	45
777	1.09187	6.77528	19.5641	6.99893	20	8	14.5	11.5	20120424	7	95
777	0.647151	7.93382	22.2063	13.3866	22	14	14.5	11.5	20120424	8	96
777	4.01687	6.28291	20.7812	11.6445	17	13	14.5	11.5	20120424	7	30
777	4.78663	4.58122	16.2688	7.27399	21	8	14.5	11.5	20120424	7	41
777	0.0479139	6.93735	20.9891	9.04665	21	9	14.5	11.5	20120424	8	50
777	0.970416	4.73065	19.0594	10.2386	20	10	14.5	11.5	20120424	5	41
777	1.01714	4.84846	9.88594	12.9893	10	14	14.5	11.5	20120424	5	84
777	7.7917	0.328332	14.5172	11.8279	22	14	14.5	11.5	20120424	7	2
777	1.47688	2.88107	12.5281	13.6005	13	15	14.5	11.5	20120424	5	73
777	6.89072	5.94752	20.3953	12.2863	15	8	14.5	11.5	20120424	8	37
777	0.620177	4.06119	11.5484	8.71046	11	9	14.5	11.5	20120424	7	78
777	0.206277	4.4221	18.9109	11.1861	19	11	14.5	11.5	20120424	6	98
777	2.79894	1.73576	12.7656	11.4306	10	11	14.5	11.5	20120424	6	52
777	8.30684	2.66596	16.9516	10.4525	10	15	14.5	11.5	20120424	5	29
777	1.16807	3.39644	16.7141	8.9244	16	8	14.5	11.5	20120424	5	40
777	3.33985	3.09123	16.2094	8.9244	13	8	14.5	11.5	20120424	7	42
777	2.46643	4.55943	19.0594	11.5223	21	10	14.5	11.5	20120424	6	91
777	3.24853	3.11938	17.2484	10.0247	14	10	14.5	11.5	20120424	7	20
777	0.353093	4.60628	17.8125	14.7008	18	15	14.5	11.5	20120424	6	91
777	4.69652	3.63764	17.7828	9.93298	22	12	14.5	11.5	20120424	7	55
777	1.66437	6.18323	20.5437	12.8059	22	12	14.5	11.5	20120424	8	91
777	1.15695	2.46724	16.8625	10.7887	18	11	14.5	11.5	20120424	8	63
777	1.17506	4.59553	11.1031	8.40483	10	8	14.5	11.5	20120424	5	96
777	1.42224	1.52606	13.0922	10.911	12	10	14.5	11.5	20120424	5	84
777	0.878559	3.8774	18.3172	10.8193	18	10	14.5	11.5	20120424	7	52
777	2.77259	0.510949	14.9031	11.1861	17	13	14.5	11.5	20120424	6	72
777	4.35617	6.89786	20.7812	8.64933	21	13	14.5	11.5	20120424	7	41
777	1.19926	5.48304	19.9797	11.3083	19	12	14.5	11.5	20120424	7	52
777	0.544785	2.93099	17.4266	11.3389	17	11	14.5	11.5	20120424	8	84
777	1.12755	2.58111	12.35	12.9282	12	14	14.5	11.5	20120424	7	12
777	1.18701	8.26048	22.7406	12.0724	22	13	14.5	11.5	20120424	8	94
777	1.54901	6.67988	8.04531	9.78016	9	11	14.5	11.5	20120424	7	77
777	1.07602	3.01967	15.7641	14.2424	15	15	14.5	11.5	20120424	5	98
777	0.986573	5.2442	9.975	14.1507	9	14	14.5	11.5	20120424	7	43
777	1.24585	4.2015	10.8359	9.44397	12	9	14.5	11.5	20120424	7	71
777	1.676	6.27413	20.1578	14.2118	19	13	14.5	11.5	20120424	7	44
777	1.26769	7.78669	22.2656	12.0724	21	12	14.5	11.5	20120424	8	2
777	0.770372	4.01558	18.3766	10.4525	19	10	14.5	11.5	20120424	5	55
777	2.81451	6.91642	21.375	12.2558	22	15	14.5	11.5	20120424	7	80
777	6.10492	7.61719	21.1375	7.763	18	13	14.5	11.5	20120424	7	68
777	3.32959	6.85919	13.8047	4.67614	14	8	14.5	11.5	20120424	5	62
777	1.03728	3.43462	11.3109	12.7753	12	12	14.5	11.5	20120424	5	48
777	1.15032	4.68399	10.9844	8.40483	10	9	14.5	11.5	20120424	8	77
777	1.66776	5.84889	20.3359	11.889	22	12	14.5	11.5	20120424	6	41
777	1.6226	5.66448	8.84688	11.8584	10	13	14.5	11.5	20120424	8	50
777	6.81112	3.91003	10.6578	12.2252	16	8	14.5	11.5	20120424	6	69
777	5.57523	1.71229	12.7953	11.3389	17	15	14.5	11.5	20120424	6	73
777	1.90198	4.86234	10.0938	9.44397	9	11	14.5	11.5	20120424	8	90
777	2.82988	9.34054	22.2359	6.26542	20	8	14.5	11.5	20120424	6	57
777	0.583659	3.47218	13.4484	8.19088	14	8	14.5	11.5	20120424	8	50
777	1.7471	4.67796	9.82656	11.7056	11	13	14.5	11.5	20120424	6	73
777	9.5317	4.6477	9.85625	11.3083	19	14	14.5	11.5	20120424	7	54
777	0.571199	4.64405	9.85625	11.5528	10	11	14.5	11.5	20120424	6	59
777	11.341	4.57107	12.9141	7.21287	22	14	14.5	11.5	20120424	7	78
777	1.79763	2.1324	12.7063	12.6531	12	11	14.5	11.5	20120424	5	27
777	1.00933	1.69043	12.8844	11.0027	13	10	14.5	11.5	20120424	7	52
777	2.08284	2.83914	12.0828	12.9893	10	13	14.5	11.5	20120424	7	39
777	0.865458	6.56485	9.35156	7.42681	10	8	14.5	11.5	20120424	5	55
777	3.66285	4.92533	19.1484	9.87185	16	8	14.5	11.5	20120424	7	37
777	2.14641	4.49904	18.5844	13.3866	20	15	14.5	11.5	20120424	7	12
777	0.119468	5.45222	19.9203	10.911	20	11	14.5	11.5	20120424	6	44
777	1.15466	3.5464	11.2219	10.1469	12	11	14.5	11.5	20120424	8	59
777	2.19434	6.11941	8.81719	9.23003	7	8	14.5	11.5	20120424	6	32
777	1.43405	6.59814	8.43125	14.0895	7	14	14.5	11.5	20120424	6	71
777	3.48522	2.70247	17.1594	11.9807	20	14	14.5	11.5	20120424	5	61
777	1.67221	6.69413	7.80781	11.3389	8	13	14.5	11.5	20120424	5	59
777	12.9587	5.20174	18.7031	8.43539	7	14	14.5	11.5	20120424	7	94
777	3.61075	3.41723	17.3078	13.4477	14	12	14.5	11.5	20120424	7	88
777	3.22497	4.27291	18.1391	9.26059	15	10	14.5	11.5	20120424	7	23
777	1.70017	7.39967	8.49062	7.18231	7	8	14.5	11.5	20120424	8	100
777	1.00326	6.3107	9.23281	14.9759	9	14	14.5	11.5	20120424	5	21
777	1.76667	3.77926	11.4	13.6617	12	12	14.5	11.5	20120424	6	43
777	1.68057	2.99413	11.6375	12.378	10	12	14.5	11.5	20120424	6	59
777	1.36728	6.38428	8.7875	8.64933	9	10	14.5	11.5	20120424	5	66
777	0.897107	2.66918	13.9234	8.89383	14	8	14.5	11.5	20120424	6	87
777	3.75568	7.61629	12.1719	4.24826	12	8	14.5	11.5	20120424	5	57
777	0.727705	3.50015	13.1219	8.28257	13	9	14.5	11.5	20120424	6	41
777	4.66802	3.97788	11.1031	13.57	15	11	14.5	11.5	20120424	5	59
777	2.17049	3.70558	13.8344	7.85469	16	8	14.5	11.5	20120424	7	57
777	7.5479	4.31354	18.7031	12.4697	12	9	14.5	11.5	20120424	6	43
777	2.72269	1.33877	13.3297	10.8499	15	13	14.5	11.5	20120424	8	38
777	2.13431	4.27605	18.7031	12.2863	17	11	14.5	11.5	20120424	6	78
777	2.07951	5.98214	8.69844	12.9587	8	11	14.5	11.5	20120424	7	77
777	2.26571	1.95796	15.7344	13.0198	18	13	14.5	11.5	20120424	6	25
777	0.613952	6.93523	21.4047	10.8499	22	11	14.5	11.5	20120424	8	85
777	6.38806	4.2545	18.2578	9.50509	15	15	14.5	11.5	20120424	7	59
777	3.61531	4.10471	10.5984	12.7753	14	14	14.5	11.5	20120424	7	71
777	1.25211	2.68912	12.2609	12.9893	13	14	14.5	11.5	20120424	5	48
777	2.20963	3.6879	11.9047	14.1201	10	13	14.5	11.5	20120424	7	63
777	4.25797	1.96973	12.9734	12.7448	15	9	14.5	11.5	20120424	7	100
777	0.912953	4.84207	10.5094	14.2424	10	15	14.5	11.5	20120424	8	3
777	1.25293	3.21677	15.2	14.6397	14	15	14.5	11.5	20120424	5	88
777	3.09755	4.60988	17.9312	14.5786	21	15	14.5	11.5	20120424	8	25
777	1.64642	5.59679	8.96562	10.6665	8	12	14.5	11.5	20120424	7	28
777	0.875267	2.688	14.3094	14.1812	14	15	14.5	11.5	20120424	5	75
777	5.85612	2.4869	16.1203	13.3866	20	9	14.5	11.5	20120424	6	30
777	2.93501	5.28583	11.9938	6.84611	10	9	14.5	11.5	20120424	5	91
777	0.640184	1.6091	13.1516	12.378	13	13	14.5	11.5	20120424	6	9
777	2.49774	5.00028	9.5	11.5528	9	14	14.5	11.5	20120425	9	34
777	1.2858	6.30629	8.19375	11.5223	7	12	14.5	11.5	20120425	9	96
777	4.60053	7.44075	21.6422	9.4134	22	14	14.5	11.5	20120425	10	6
777	2.40155	6.20936	20.2172	9.07721	18	10	14.5	11.5	20120425	11	48
777	4.65913	3.4749	12.2016	8.89383	10	13	14.5	11.5	20120425	10	84
777	4.23636	1.93625	14.9922	9.62735	19	11	14.5	11.5	20120425	9	9
777	3.99221	6.69116	10.45	6.17373	14	8	14.5	11.5	20120425	9	16
777	6.38585	3.77109	13.8047	7.79357	9	12	14.5	11.5	20120425	10	91
777	14.3809	7.14107	7.62969	13.4477	22	14	14.5	11.5	20120425	11	19
777	15.7314	8.23381	22.6219	10.1469	7	12	14.5	11.5	20120425	11	84
777	3.1526	5.07973	9.47031	10.7887	8	8	14.5	11.5	20120425	12	25
777	2.42127	2.73294	12.2609	9.93298	11	12	14.5	11.5	20120425	10	80
777	1.81354	4.39158	18.2875	13.7228	17	15	14.5	11.5	20120425	12	25
777	4.14398	4.80665	9.91563	10.0552	7	13	14.5	11.5	20120425	10	9
777	4.02577	3.0833	11.4891	12.1641	9	9	14.5	11.5	20120425	10	16
777	3.4208	2.58528	12.0234	10.7582	10	8	14.5	11.5	20120425	10	88
777	4.62978	3.26071	17.7531	11.2777	15	15	14.5	11.5	20120425	9	66
777	3.83403	7.71081	21.85	9.1689	22	13	14.5	11.5	20120425	10	62
777	15.6673	9.16109	23.6609	11.5528	8	12	14.5	11.5	20120425	11	55
777	4.72288	3.20473	17.2781	9.90241	22	10	14.5	11.5	20120425	9	41
777	4.016	3.80092	10.9844	10.0552	15	10	14.5	11.5	20120425	12	43
777	0.0727432	0.682632	14.9328	10.9721	15	11	14.5	11.5	20120425	9	25
777	0.336509	3.80613	17.0406	14.334	17	14	14.5	11.5	20120425	9	48
777	3.02838	5.47084	9.05469	10.9721	9	14	14.5	11.5	20120425	10	86
777	3.78121	0.0408343	14.4875	11.4611	11	10	14.5	11.5	20120425	11	48
777	6.76099	3.52289	16.0016	8.31314	17	15	14.5	11.5	20120425	9	46
777	2.81654	6.62849	20.4547	8.5882	19	11	14.5	11.5	20120425	12	34
777	4.22141	3.06476	14.9328	8.46595	11	10	14.5	11.5	20120425	9	19
777	4.89981	5.4604	9.05469	11.0944	13	14	14.5	11.5	20120425	10	77
777	4.01557	6.11577	19.4453	15.0981	22	12	14.5	11.5	20120425	10	62
777	4.62291	2.9492	12.6172	9.23003	8	9	14.5	11.5	20120425	9	66
777	3.69064	3.98659	11.3109	9.10777	15	9	14.5	11.5	20120425	12	55
777	3.07053	1.79453	12.7063	11.5528	11	9	14.5	11.5	20120425	9	46
777	2.99125	4.93367	19.0891	9.68847	22	9	14.5	11.5	20120425	9	57
777	3.85075	10.1715	23.7797	7.33512	21	10	14.5	11.5	20120425	11	66
777	1.80024	5.25782	19.5641	10.0858	21	9	14.5	11.5	20120425	10	46
777	2.41133	3.15578	12.2906	13.7534	10	13	14.5	11.5	20120425	11	37
777	2.79585	5.11905	9.58906	10.0552	7	9	14.5	11.5	20120425	9	41
777	2.93006	8.07813	22.2063	9.07721	22	12	14.5	11.5	20120425	10	77
777	5.49616	2.50242	13.6266	13.845	19	15	14.5	11.5	20120425	11	41
777	2.99649	7.19165	21.4641	13.2949	19	15	14.5	11.5	20120425	10	45
777	4.32528	0.415177	14.7547	11.8279	19	11	14.5	11.5	20120425	12	50
777	3.76662	4.05475	18.5547	11.5223	22	10	14.5	11.5	20120425	9	91
777	1.65258	7.24665	19.95	6.72386	21	8	14.5	11.5	20120425	12	43
777	4.12786	4.11609	18.2875	13.1115	21	10	14.5	11.5	20120425	9	41
777	9.31141	3.57109	15.8828	14.7925	7	12	14.5	11.5	20120425	11	13
777	12.7443	5.45957	19.4156	13.8756	7	11	14.5	11.5	20120425	11	21
777	2.12762	2.99456	17.3672	10.6359	19	12	14.5	11.5	20120425	10	66
777	1.33199	6.22314	20.3062	9.26059	19	9	14.5	11.5	20120425	12	19
777	6.01598	0.99929	15.4969	11.4306	21	9	14.5	11.5	20120425	12	32
777	8.82696	3.86682	17.8125	9.50509	9	9	14.5	11.5	20120425	12	34
777	2.25365	5.12073	9.79688	9.47453	12	9	14.5	11.5	20120425	9	73
777	0.646733	5.89744	8.60938	11.2166	8	11	14.5	11.5	20120425	9	64
777	12.2127	6.20504	8.7875	9.07721	21	9	14.5	11.5	20120425	11	66
777	6.98478	0.32685	14.7844	11.3389	8	13	14.5	11.5	20120425	11	55
777	7.24937	7.01786	12.1422	4.89008	7	10	14.5	11.5	20120425	12	10
777	4.0409	3.25165	11.2516	11.6445	9	15	14.5	11.5	20120425	9	63
777	2.51774	6.86453	7.65937	12.0724	10	13	14.5	11.5	20120425	10	100
777	2.26725	1.54216	13.0625	10.9416	11	10	14.5	11.5	20120425	9	80
777	5.28864	3.72708	10.8063	11.0027	16	12	14.5	11.5	20120425	12	23
777	3.49244	5.35956	19.8016	12.2863	22	15	14.5	11.5	20120425	9	41
777	3.98771	4.49562	10.0047	11.5528	8	15	14.5	11.5	20120425	12	75
777	1.7549	3.89306	10.6281	11.0944	12	10	14.5	11.5	20120425	12	66
777	2.4969	4.0385	18.4953	10.911	16	11	14.5	11.5	20120425	11	11
777	1.14172	3.91157	16.9516	14.548	18	15	14.5	11.5	20120425	11	7
777	2.11067	3.94375	10.8359	12.9587	9	14	14.5	11.5	20120425	12	26
777	1.34035	5.53868	19.7125	9.62735	21	10	14.5	11.5	20120425	12	34
777	5.03407	7.98627	7.33281	7.97694	7	13	14.5	11.5	20120425	9	93
777	3.37412	4.60038	19	10.5442	22	9	14.5	11.5	20120425	12	87
777	6.0043	3.1253	17.575	10.9416	22	15	14.5	11.5	20120425	10	9
777	3.42944	0.90027	14.9625	10.7276	12	9	14.5	11.5	20120425	12	23
777	2.21052	4.75213	9.79688	10.8193	12	11	14.5	11.5	20120425	11	52
777	4.2285	0.465535	14.8438	11.1861	18	14	14.5	11.5	20120425	9	47
777	8.55349	9.03644	19.0594	3.69812	17	12	14.5	11.5	20120425	11	66
777	6.40188	8.3365	20.3062	17.482	17	12	14.5	11.5	20120425	12	82
777	2.04743	2.55172	11.9641	11.2166	14	11	14.5	11.5	20120425	12	53
777	4.42075	5.05572	19.1781	13.4172	19	9	14.5	11.5	20120425	9	6
777	2.1968	2.60943	17.0703	11.9501	19	13	14.5	11.5	20120425	11	41
777	4.01277	5.81672	9.025	9.53566	7	13	14.5	11.5	20120425	9	55
777	9.79934	5.30972	18.7922	8.37426	9	8	14.5	11.5	20120425	12	20
777	4.54503	6.89216	7.8375	13.2643	11	10	14.5	11.5	20120425	12	45
777	2.14187	6.04089	20.4547	10.4831	22	9	14.5	11.5	20120425	9	56
777	5.72214	9.64601	8.10469	4.27882	8	10	14.5	11.5	20120425	10	82
777	7.44684	4.62941	19.1187	11.1861	12	9	14.5	11.5	20120425	12	57
777	2.14665	4.50829	18.1687	14.1201	20	13	14.5	11.5	20120425	11	34
777	3.30473	2.86724	11.6969	12.1029	15	12	14.5	11.5	20120425	11	48
777	5.58942	3.50355	11.2812	10.1164	14	15	14.5	11.5	20120425	9	75
777	3.60996	3.25044	11.2516	11.6139	10	15	14.5	11.5	20120425	9	71
777	3.76983	1.22041	13.3	11.2777	17	12	14.5	11.5	20120425	12	64
777	1.26545	2.91439	12.0828	9.87185	13	9	14.5	11.5	20120425	9	57
777	6.60249	4.09866	11.4	14.1812	18	14	14.5	11.5	20120425	11	52
777	3.51013	6.0872	8.72813	9.56622	8	13	14.5	11.5	20120425	10	59
777	7.70037	3.72097	11.3109	13.4172	19	13	14.5	11.5	20120425	11	32
777	1.41764	6.07424	8.93594	13.9367	10	13	14.5	11.5	20120425	11	87
777	2.8237	1.72447	12.8844	12.1029	11	10	14.5	11.5	20120425	12	7
777	1.75994	1.24209	13.2703	11.6751	15	12	14.5	11.5	20120425	9	55
777	3.83423	2.72581	11.7859	11.2472	11	15	14.5	11.5	20120425	10	30
777	4.74985	3.55642	13.1219	8.22145	16	12	14.5	11.5	20120425	10	65
777	3.16692	6.9093	7.6	11.8584	8	15	14.5	11.5	20120425	10	41
777	1.23142	4.34282	10.8063	13.7839	11	15	14.5	11.5	20120425	9	66
777	12.1035	6.56052	8.93594	14.9759	21	14	14.5	11.5	20120425	10	87
777	3.39381	2.88951	17.3672	11.8584	20	14	14.5	11.5	20120425	9	59
777	5.20809	4.33433	18.7922	12.1029	22	8	14.5	11.5	20120425	10	41
777	3.26189	4.09288	18.3469	12.8976	21	11	14.5	11.5	20120425	12	88
777	5.3039	1.26111	15.6453	10.9721	20	14	14.5	11.5	20120425	11	50
777	2.95967	2.76469	12.2016	9.96354	15	9	14.5	11.5	20120425	9	48
777	5.86929	0.479491	14.1016	11.7668	19	15	14.5	11.5	20120425	12	59
777	4.45907	1.82563	16.2984	11.1861	12	10	14.5	11.5	20120425	10	10
777	5.49907	8.03219	22.4734	12.4697	17	13	14.5	11.5	20120425	11	21
777	7.29084	5.09483	9.91563	13.7228	17	12	14.5	11.5	20120425	11	14
777	1.73515	2.14541	16.2688	12.7142	16	11	14.5	11.5	20120425	11	37
777	3.07532	2.87659	11.7562	10.6359	9	12	14.5	11.5	20120425	9	61
777	0.166269	6.95463	20.9297	14.1507	21	14	14.5	11.5	20120426	16	25
777	0.420931	2.52619	12.2609	10.3303	12	10	14.5	11.5	20120426	16	9
777	1.92706	5.94249	19.7719	14.2424	18	15	14.5	11.5	20120426	16	21
777	1.39906	1.52978	13.1219	12.1641	12	13	14.5	11.5	20120426	15	27
777	7.18053	2.66226	17.1	12.0724	10	11	14.5	11.5	20120426	14	7
777	3.03891	2.07755	16.0906	12.8365	15	10	14.5	11.5	20120426	13	91
777	0.305493	2.42271	12.825	9.7496	13	10	14.5	11.5	20120426	16	9
777	1.34368	5.09221	10.0047	9.10777	9	10	14.5	11.5	20120426	16	59
777	2.25929	10.4813	23.75	6.57105	22	8	14.5	11.5	20120426	13	75
777	3.5431	4.55814	11.6078	7.97694	15	9	14.5	11.5	20120426	13	80
777	0.996859	0.586683	14.725	12.0418	15	13	14.5	11.5	20120426	16	88
777	1.05374	7.39428	8.01562	7.94638	8	9	14.5	11.5	20120426	15	41
777	9.09987	3.45323	17.5453	9.87185	9	13	14.5	11.5	20120426	15	27
777	3.46754	1.55805	15.8531	10.7276	17	14	14.5	11.5	20120426	13	86
777	3.96304	5.25391	9.35156	10.4525	13	12	14.5	11.5	20120426	14	41
777	1.01579	4.22733	17.0109	8.0992	16	8	14.5	11.5	20120426	15	84
777	2.58057	3.73648	11.3406	9.50509	12	12	14.5	11.5	20120426	13	93
777	4.36117	1.48562	13.0625	11.1249	17	13	14.5	11.5	20120426	16	37
777	1.10451	2.74824	11.8156	10.911	12	12	14.5	11.5	20120426	15	3
777	3.82646	2.49921	16.2391	13.2949	20	14	14.5	11.5	20120426	14	50
777	0.717056	2.53034	16.7437	10.3303	17	11	14.5	11.5	20120426	13	25
777	1.82843	1.89209	15.8531	10.1775	16	12	14.5	11.5	20120426	14	84
777	2.62183	4.22779	10.3016	11.0027	12	13	14.5	11.5	20120426	13	50
777	1.91744	4.30665	10.2125	11.0944	10	13	14.5	11.5	20120426	15	94
777	0.747278	4.95697	10.6281	8.40483	10	8	14.5	11.5	20120426	16	61
777	1.02238	2.11943	16.5359	10.911	17	10	14.5	11.5	20120426	13	37
777	0.689486	2.87488	16.6547	9.59678	17	9	14.5	11.5	20120426	14	66
777	5.49601	2.41013	12.2016	12.2252	7	14	14.5	11.5	20120426	14	37
777	3.16699	3.54033	11.3406	9.90241	12	13	14.5	11.5	20120426	14	57
777	2.19695	2.50321	15.8828	9.4134	18	10	14.5	11.5	20120426	16	39
777	2.35407	1.22263	15.5266	12.1641	17	14	14.5	11.5	20120426	14	70
777	3.60603	2.32236	16.5656	12.5614	16	9	14.5	11.5	20120426	13	35
777	0.771343	2.34961	13.8344	13.7534	14	13	14.5	11.5	20120426	13	66
777	1.80812	6.37823	8.90625	8.43539	8	10	14.5	11.5	20120426	16	98
777	1.40369	7.7446	21.1969	7.61019	21	9	14.5	11.5	20120426	15	73
777	8.72607	8.08219	21.1078	6.84611	18	15	14.5	11.5	20120426	15	41
777	2.6741	4.19011	18.4656	10.1469	21	11	14.5	11.5	20120426	14	42
777	1.86874	3.98288	11.8156	8.55764	10	9	14.5	11.5	20120426	15	41
777	2.60064	1.42996	14.4281	12.9282	16	15	14.5	11.5	20120426	16	52
777	0.467603	6.20324	20.5437	12.8976	21	13	14.5	11.5	20120426	16	41
777	1.26768	5.37991	9.17344	12.2558	9	11	14.5	11.5	20120426	15	63
777	5.48444	5.95571	9.32188	8.55764	10	14	14.5	11.5	20120426	14	63
777	3.83249	4.36587	10.1828	10.8499	8	14	14.5	11.5	20120426	14	95
777	1.42693	5.70878	19.2969	8.40483	18	9	14.5	11.5	20120426	15	49
777	1.71973	2.8195	16.5953	13.3866	16	15	14.5	11.5	20120426	15	66
777	1.29413	6.38509	8.19375	12.5003	7	13	14.5	11.5	20120426	15	90
777	2.87073	0.985373	14.1609	10.5748	17	11	14.5	11.5	20120426	14	41
777	0.328849	7.27581	7.74844	14.2118	8	14	14.5	11.5	20120426	16	16
777	6.34128	2.72432	11.7859	11.7362	18	13	14.5	11.5	20120426	14	81
777	0.502312	2.5485	12.9141	9.50509	13	10	14.5	11.5	20120426	16	59
777	0.765323	2.15456	12.6172	10.4525	12	10	14.5	11.5	20120426	14	66
777	1.01755	4.99981	11.0141	7.91582	10	8	14.5	11.5	20120426	13	74
777	6.83701	2.63379	11.9641	10.7887	18	14	14.5	11.5	20120426	15	93
777	4.50742	0.995846	14.2203	10.5442	18	13	14.5	11.5	20120426	14	37
777	2.76597	6.76407	20.2172	7.88525	22	10	14.5	11.5	20120426	13	69
777	1.02231	3.20585	11.3703	12.1946	12	13	14.5	11.5	20120426	15	75
777	3.45932	4.02194	18.2875	10.1469	21	8	14.5	11.5	20120426	14	41
777	7.04776	2.76104	11.9641	12.592	19	13	14.5	11.5	20120426	14	41
777	3.04382	5.2315	9.29219	11.0027	7	9	14.5	11.5	20120426	14	91
777	0.757485	6.11681	19.7125	14.7008	20	14	14.5	11.5	20120426	16	17
777	1.00736	6.47903	8.60938	8.80214	8	8	14.5	11.5	20120426	15	55
777	0.624258	7.5134	21.4641	8.67989	22	9	14.5	11.5	20120426	13	93
777	0.660647	2.59609	16.8328	10.3609	17	11	14.5	11.5	20120426	15	42
777	1.16841	3.42792	11.9047	9.26059	11	10	14.5	11.5	20120426	15	7
777	2.99852	4.15852	10.5094	10.3303	13	12	14.5	11.5	20120426	14	56
777	0.712152	8.81892	22.6812	14.7925	22	15	14.5	11.5	20120426	16	70
777	2.05927	2.18717	13.4781	9.56622	12	11	14.5	11.5	20120426	15	52
777	6.0495	1.17357	13.8641	10.5137	8	12	14.5	11.5	20120426	15	94
777	2.96003	2.51953	16.6547	12.8059	19	11	14.5	11.5	20120426	16	34
777	1.34132	2.45513	15.7937	9.4134	17	10	14.5	11.5	20120426	13	2
777	3.71462	3.87523	10.6281	11.3389	10	15	14.5	11.5	20120426	14	12
777	0.551772	4.70322	17.5453	7.91582	17	8	14.5	11.5	20120426	14	60
777	0.681562	7.93865	7.57031	15.3732	7	15	14.5	11.5	20120426	16	5
777	3.92211	3.41667	17.3375	9.59678	21	11	14.5	11.5	20120426	14	85
777	1.36096	1.38568	13.1219	11.6445	13	13	14.5	11.5	20120426	13	57
777	0.999964	3.01012	14.8734	14.4869	14	14	14.5	11.5	20120426	13	48
777	0.80854	6.85877	20.5734	8.31314	21	9	14.5	11.5	20120426	16	52
777	7.93769	10.8266	7.89687	20.0799	13	14	14.5	11.5	20120426	16	57
777	4.24663	1.81742	16.2391	10.9721	20	9	14.5	11.5	20120426	14	50
777	3.85619	2.90341	12.8547	9.10777	9	9	14.5	11.5	20120426	14	40
777	5.75662	0.802238	14.9922	12.1335	10	15	14.5	11.5	20120426	14	21
777	0.663051	3.586	11.4891	13.4477	11	13	14.5	11.5	20120426	16	98
777	0.910146	6.43214	8.7875	14.4563	8	14	14.5	11.5	20120426	16	68
777	1.82428	3.29642	14.3391	14.7925	14	13	14.5	11.5	20120426	13	48
777	1.52056	2.02205	16.3281	10.6359	17	12	14.5	11.5	20120426	13	39
777	2.73385	6.15978	20.6031	10.6665	20	8	14.5	11.5	20120426	13	87
777	1.47817	6.17505	8.40156	12.4697	7	12	14.5	11.5	20120426	15	84
777	1.35261	7.15943	21.4344	9.71903	21	11	14.5	11.5	20120426	16	62
777	1.04656	7.89463	8.04531	16.0456	8	15	14.5	11.5	20120426	16	16
777	1.37525	4.0253	10.6578	10.2997	12	10	14.5	11.5	20120426	14	48
777	6.79434	1.64722	15.9125	12.3475	10	9	14.5	11.5	20120426	16	21
777	0.671364	3.40787	17.3969	13.2949	18	13	14.5	11.5	20120426	14	59
777	3.01308	6.41572	8.10469	12.0113	8	9	14.5	11.5	20120426	13	93
777	1.66479	6.25721	8.57969	9.47453	7	10	14.5	11.5	20120426	14	2
777	6.10793	3.27667	11.4	12.5614	17	15	14.5	11.5	20120426	13	55
777	0.797063	4.35077	17.6344	14.5174	17	15	14.5	11.5	20120426	13	55
777	1.26089	3.47144	17.6641	12.9282	17	14	14.5	11.5	20120426	15	48
777	2.70295	7.47666	21.8797	10.2997	22	13	14.5	11.5	20120426	13	46
777	0.18925	1.69861	12.9437	10.8193	13	11	14.5	11.5	20120426	16	62
777	0.822092	1.07921	14.6953	12.5614	14	13	14.5	11.5	20120426	15	32
777	1.16685	5.2852	19.7719	11.1249	19	12	14.5	11.5	20120427	18	65
777	0.952947	8.90384	6.14531	14.5786	7	15	14.5	11.5	20120427	17	50
777	4.17859	4.03268	18.4359	12.378	15	10	14.5	11.5	20120427	17	91
777	2.49011	4.11859	18.2281	9.7496	20	8	14.5	11.5	20120427	18	37
777	4.95866	3.90714	18.4062	11.5834	22	15	14.5	11.5	20120427	18	56
777	3.45013	5.98027	8.52031	11.5834	9	15	14.5	11.5	20120427	17	69
777	2.16459	2.61488	17.0703	11.9807	19	11	14.5	11.5	20120427	20	21
777	5.28809	8.35144	6.175	12.1641	11	10	14.5	11.5	20120427	20	27
777	2.59631	4.16696	18.4953	12.6836	21	12	14.5	11.5	20120427	19	75
777	5.7811	5.21044	10.3313	8.37426	9	14	14.5	11.5	20120427	17	48
777	4.06212	1.56248	16.0609	11.4306	18	15	14.5	11.5	20120427	17	27
777	6.43266	2.97342	16.3281	13.845	10	15	14.5	11.5	20120427	17	70
777	2.4536	3.65744	17.9906	12.592	20	14	14.5	11.5	20120427	17	66
777	0.854941	4.55402	17.7828	8.3437	17	8	14.5	11.5	20120427	18	52
777	1.65201	5.65386	9.11406	9.78016	8	11	14.5	11.5	20120427	19	2
777	3.01184	3.47252	17.9609	11.2166	20	9	14.5	11.5	20120427	17	10
777	1.03212	1.92892	14.9625	9.62735	14	10	14.5	11.5	20120427	18	64
777	2.70867	1.81166	15.7047	10.1469	13	10	14.5	11.5	20120427	18	37
777	1.41268	6.17908	19.95	8.5882	20	10	14.5	11.5	20120427	18	37
777	4.05847	5.129	18.1984	7.94638	18	12	14.5	11.5	20120427	20	84
777	3.7048	4.88827	9.67812	10.6971	8	14	14.5	11.5	20120427	18	52
777	1.31686	4.81828	13.5078	6.78499	13	8	14.5	11.5	20120427	20	2
777	1.14516	2.45655	16.4766	12.9587	16	14	14.5	11.5	20120427	18	84
777	5.26352	6.91144	12.2906	4.95121	8	8	14.5	11.5	20120427	20	77
777	0.477879	7.19806	7.30312	11.3694	7	11	14.5	11.5	20120427	18	87
777	0.973354	6.9477	8.34219	8.28257	9	9	14.5	11.5	20120427	20	66
777	0.702283	2.19615	14.3688	13.6922	15	14	14.5	11.5	20120427	19	35
777	0.322118	3.79262	11.9641	8.67989	12	9	14.5	11.5	20120427	18	12
777	1.42449	4.40834	18.5844	9.84129	20	10	14.5	11.5	20120427	19	68
777	2.00642	4.1029	17.6938	8.9244	16	10	14.5	11.5	20120427	20	7
777	3.54362	1.72661	13.775	9.93298	12	13	14.5	11.5	20120427	20	5
777	1.03145	8.80937	6.32344	8.22145	7	9	14.5	11.5	20120427	18	12
777	0.640796	4.61591	9.88594	11.3694	10	12	14.5	11.5	20120427	18	37
777	3.79722	2.00867	16.2984	10.6054	18	14	14.5	11.5	20120427	17	55
777	1.36314	7.03161	7.51094	10.7276	8	12	14.5	11.5	20120427	18	66
777	1.76029	1.64577	12.8547	11.4611	12	13	14.5	11.5	20120427	19	62
777	3.43399	2.10593	13.9234	9.47453	17	11	14.5	11.5	20120427	20	59
777	2.30015	2.85303	17.3375	11.7973	18	14	14.5	11.5	20120427	18	59
777	3.31017	2.83275	17.3078	11.1249	14	11	14.5	11.5	20120427	18	46
777	1.21624	5.51321	20.0094	11.7056	21	11	14.5	11.5	20120427	17	52
777	4.32155	4.89716	18.525	8.71046	18	13	14.5	11.5	20120427	17	23
777	1.09919	6.51355	19.1187	6.90724	19	8	14.5	11.5	20120427	17	57
777	3.1199	5.56851	9.11406	10.0858	8	13	14.5	11.5	20120427	20	80
777	1.74953	0.369671	14.7844	11.7362	15	10	14.5	11.5	20120427	20	41
777	0.315986	3.26269	14.1906	8.25201	14	8	14.5	11.5	20120427	20	43
777	0.918216	4.05073	11.5188	14.2424	11	15	14.5	11.5	20120427	17	87
777	4.2847	2.80928	11.7859	12.2252	16	13	14.5	11.5	20120427	19	9
777	2.2727	3.77007	11.0437	9.9941	9	9	14.5	11.5	20120427	20	79
777	1.50423	2.634	15.0516	8.9244	14	10	14.5	11.5	20120427	20	60
777	7.24585	2.04853	15.0813	9.53566	8	8	14.5	11.5	20120427	17	59
777	2.22236	7.57229	21.9391	10.0858	20	9	14.5	11.5	20120427	20	16
777	1.07855	2.18564	16.625	12.0113	17	11	14.5	11.5	20120427	18	39
777	3.63673	1.6425	14.9922	9.93298	12	12	14.5	11.5	20120427	20	96
777	3.33818	1.56404	15.8234	10.6665	16	14	14.5	11.5	20120427	19	59
777	0.0859188	4.71252	10.0047	10.0858	10	10	14.5	11.5	20120427	18	77
777	0.817217	5.725	18.3469	15.7399	18	15	14.5	11.5	20120427	17	7
777	5.63981	2.01918	15.675	13.1421	21	15	14.5	11.5	20120427	17	82
777	0.374201	5.09618	9.70781	13.2338	10	13	14.5	11.5	20120427	18	2
777	1.56169	2.8976	13.8344	8.67989	13	10	14.5	11.5	20120427	20	52
777	0.880568	6.51391	8.01562	10.8804	8	10	14.5	11.5	20120427	18	69
777	0.323281	5.34252	9.70781	9.13834	10	9	14.5	11.5	20120427	19	91
777	4.96685	6.3017	20.6922	10.3303	19	15	14.5	11.5	20120427	19	52
777	4.18696	2.7125	16.7141	9.93298	13	8	14.5	11.5	20120427	20	16
777	1.48265	5.1189	9.38125	11.4611	8	12	14.5	11.5	20120427	17	91
777	4.48256	2.75058	12.5578	13.4477	12	9	14.5	11.5	20120427	17	30
777	2.34225	3.89229	17.9609	9.71903	16	11	14.5	11.5	20120427	17	37
777	1.78129	2.85538	12.2312	13.2338	12	15	14.5	11.5	20120427	19	63
777	0.934947	3.55949	11.9344	13.9673	11	14	14.5	11.5	20120427	17	10
777	2.06488	3.55743	17.4859	9.56622	16	11	14.5	11.5	20120427	18	43
777	3.456	3.26488	12.6172	8.83271	14	12	14.5	11.5	20120427	18	52
777	1.06213	6.5297	20.9594	10.5442	20	11	14.5	11.5	20120427	17	88
777	2.86951	1.74678	12.8844	12.1641	11	10	14.5	11.5	20120427	19	57
777	0.930259	2.4905	16.7734	10.4831	16	11	14.5	11.5	20120427	17	82
777	0.730376	6.52603	20.6625	9.35228	21	10	14.5	11.5	20120427	19	95
777	7.59841	3.52323	11.0141	12.0113	18	15	14.5	11.5	20120427	20	48
777	2.32416	5.21311	9.32188	12.1029	7	12	14.5	11.5	20120427	19	80
777	1.73446	2.54935	12.7063	9.68847	11	10	14.5	11.5	20120427	20	73
777	1.70248	5.78375	19.3266	8.31314	21	8	14.5	11.5	20120427	19	80
777	2.03748	0.594843	14.1312	11.0332	14	9	14.5	11.5	20120427	20	50
777	5.13697	1.33365	15.1406	10.3303	13	15	14.5	11.5	20120427	20	30
777	1.03195	7.39609	21.4937	13.9062	21	13	14.5	11.5	20120427	18	94
777	4.96514	3.19781	12.1719	13.6922	8	11	14.5	11.5	20120427	19	94
777	8.82535	6.88202	7.95625	13.6311	16	10	14.5	11.5	20120427	20	84
777	3.16781	4.10592	18.3766	10.1469	17	13	14.5	11.5	20120427	20	87
777	3.07055	3.68405	10.8656	12.1029	8	11	14.5	11.5	20120427	20	16
777	1.20893	8.69161	23.1266	12.5614	22	13	14.5	11.5	20120427	17	88
777	1.37301	6.41662	19.8016	7.88525	19	9	14.5	11.5	20120427	18	53
777	3.13781	3.36628	13.3297	8.3437	15	11	14.5	11.5	20120427	17	41
777	1.16815	5.20647	10.1234	8.67989	9	9	14.5	11.5	20120427	18	9
777	7.50124	2.4546	15.9719	9.53566	22	14	14.5	11.5	20120427	19	25
777	1.13228	3.20473	17.2781	9.90241	17	11	14.5	11.5	20120427	18	34
777	4.74685	6.46547	19.4453	7.33512	15	9	14.5	11.5	20120427	17	41
777	0.812566	3.15804	17.1594	13.2032	17	14	14.5	11.5	20120427	18	94
777	0.916114	3.29869	11.8156	13.4172	11	13	14.5	11.5	20120427	18	75
777	1.17038	0.951911	13.8047	10.8499	13	10	14.5	11.5	20120427	18	82
777	4.94943	3.28464	17.5453	10.2692	19	15	14.5	11.5	20120427	20	31
777	0.848894	6.16853	9.7375	7.57962	9	8	14.5	11.5	20120427	18	66
777	2.76402	5.37042	10.4203	8.00751	13	9	14.5	11.5	20120427	17	59
777	1.05139	7.09274	21.5828	11.1249	21	12	14.5	11.5	20120427	20	78
777	9.32818	3.83397	18.2281	10.6054	10	15	14.5	11.5	20120427	19	36
777	1.47019	0.956897	15.4375	11.3083	14	11	14.5	11.5	20120427	18	37
777	2.88444	1.43546	13.6266	10.3609	16	12	14.5	11.5	20120427	19	21
777	2.96503	0.977923	15.4672	11.6445	13	10	14.5	11.5	20120427	20	27
777	4.43476	5.24928	16.7437	6.75442	21	8	14.5	11.5	20120427	19	23
777	0.900335	6.91699	21.1672	9.65791	22	10	14.5	11.5	20120427	19	37
777	1.00939	2.25241	12.825	9.9941	13	9	14.5	11.5	20120427	20	41
777	9.37093	1.90113	12.9437	12.592	22	15	14.5	11.5	20120427	19	64
777	1.42865	7.25876	21.4047	9.26059	20	9	14.5	11.5	20120427	18	45
777	1.34036	1.95074	16.3281	10.8193	15	11	14.5	11.5	20120427	18	93
777	1.05453	5.67933	19.95	9.90241	21	10	14.5	11.5	20120427	19	62
777	1.23839	6.68902	8.37187	14.1812	8	13	14.5	11.5	20120427	18	84
777	2.86313	3.66746	18.1094	10.8499	20	13	14.5	11.5	20120427	17	34
777	1.55153	1.02261	13.4781	11.4611	14	10	14.5	11.5	20120427	19	45
777	0.433884	0.844177	15.3187	11.7056	15	12	14.5	11.5	20120427	17	66
777	6.12367	1.87864	14.1312	9.65791	9	13	14.5	11.5	20120427	18	46
777	2.51391	3.46068	11.0437	11.6751	12	14	14.5	11.5	20120427	19	66
777	0.823283	7.07657	7.80781	9.19946	8	10	14.5	11.5	20120427	17	81
777	0.962738	3.05914	15.9422	8.80214	15	9	14.5	11.5	20120427	18	52
777	3.00354	2.65095	11.9641	10.7276	10	13	14.5	11.5	20120427	17	53
777	2.19701	6.22984	8.69844	9.23003	10	11	14.5	11.5	20120427	19	87
777	0.801141	2.90451	17.2781	12.3475	18	12	14.5	11.5	20120427	20	48
777	1.3525	6.31259	20.8109	11.6445	22	11	14.5	11.5	20120427	19	71
777	1.43929	3.83008	10.9844	13.0198	12	12	14.5	11.5	20120427	19	55
813	5.45836	4.10871	13.2703	7.57962	8	9	14.5	11.5	20120423	3	98
813	1.29103	6.92529	21.0484	13.7534	20	13	14.5	11.5	20120423	1	48
813	2.04083	5.47732	9.41094	9.47453	8	8	14.5	11.5	20120423	1	91
813	1.65683	2.57569	13.7156	9.04665	15	8	14.5	11.5	20120423	3	56
813	1.24293	2.78109	14.9625	14.2424	15	13	14.5	11.5	20120423	1	62
813	5.1435	4.11408	10.5094	12.5003	13	8	14.5	11.5	20120423	3	66
813	0.123356	7.97105	22.0281	14.1201	22	14	14.5	11.5	20120423	3	45
813	7.60712	3.34476	16.7734	9.04665	11	14	14.5	11.5	20120423	2	59
813	1.2484	3.30542	11.6672	13.2032	12	12	14.5	11.5	20120423	2	69
813	1.73123	4.60444	11.2812	14.7925	13	15	14.5	11.5	20120423	1	7
813	4.41249	0.145044	14.4875	11.6445	12	8	14.5	11.5	20120423	4	34
813	5.84522	1.0973	15.5563	11.7973	20	8	14.5	11.5	20120423	4	80
813	0.705508	6.23976	19.1187	7.30456	19	8	14.5	11.5	20120423	2	34
813	0.611622	2.98106	12.2312	9.56622	12	9	14.5	11.5	20120423	4	87
813	5.9258	5.95608	9.025	13.845	10	8	14.5	11.5	20120423	3	5
813	13.2242	5.70099	20.1281	12.4086	7	14	14.5	11.5	20120423	1	34
813	0.652107	6.88216	21.375	11.1861	22	11	14.5	11.5	20120423	2	43
813	0.0593491	5.75822	9.94531	7.97694	10	8	14.5	11.5	20120423	1	77
813	1.53579	4.03128	18.0203	9.53566	18	8	14.5	11.5	20120423	4	75
813	0.785852	2.15911	15.7641	9.7496	16	9	14.5	11.5	20120423	1	44
813	1.33879	6.24191	20.6922	12.2863	22	12	14.5	11.5	20120423	3	59
813	1.31241	1.03186	13.5078	11.2166	14	10	14.5	11.5	20120423	1	59
813	5.08655	0.767815	13.775	11.2472	9	13	14.5	11.5	20120423	1	73
813	0.859398	3.03998	13.6266	8.5882	13	8	14.5	11.5	20120423	1	48
813	1.11609	3.87417	18.1687	12.7448	19	12	14.5	11.5	20120423	1	84
813	2.59829	2.2641	14.2797	13.7534	12	15	14.5	11.5	20120423	3	57
813	0.966585	6.13179	20.4844	12.8365	20	12	14.5	11.5	20120423	1	64
813	10.4657	7.33859	21.4641	13.8145	11	14	14.5	11.5	20120423	3	77
813	4.32311	0.605843	14.1312	11.9807	11	9	14.5	11.5	20120423	4	80
813	2.83212	1.46907	13.3	12.3475	11	14	14.5	11.5	20120423	3	41
813	1.08201	3.0222	17.4859	11.0332	17	12	14.5	11.5	20120423	1	23
813	0.995235	5.74031	20.1578	12.4697	21	13	14.5	11.5	20120423	2	91
813	1.81515	6.69783	19.475	15.9845	21	15	14.5	11.5	20120423	1	13
813	0.636788	2.90096	14.0422	14.3646	14	15	14.5	11.5	20120423	4	41
813	1.36457	2.61647	15.8531	9.26059	17	10	14.5	11.5	20120423	3	24
813	6.10479	1.69666	14.7844	13.1727	20	10	14.5	11.5	20120423	4	59
813	7.3127	3.72526	14.3094	15.2204	7	15	14.5	11.5	20120423	4	37
813	3.57414	5.05161	19.4453	12.5308	20	9	14.5	11.5	20120423	3	55
813	0.982195	1.15228	13.5375	12.1335	14	13	14.5	11.5	20120423	2	59
813	0.840868	6.68705	8.57969	14.6091	8	14	14.5	11.5	20120423	2	84
813	4.33547	6.22451	20.6922	12.1335	22	8	14.5	11.5	20120423	1	87
813	1.40304	0.232317	14.3688	11.3083	13	11	14.5	11.5	20120423	1	88
813	0.506825	7.80988	21.4937	14.9759	22	15	14.5	11.5	20120423	2	50
813	1.70171	6.77116	21.1969	12.5003	22	11	14.5	11.5	20120423	3	48
813	0.670274	1.88242	14.8141	13.356	15	14	14.5	11.5	20120423	4	50
813	5.57364	1.85651	14.4578	13.356	16	8	14.5	11.5	20120423	3	85
813	9.57979	6.43441	20.3062	14.2729	11	12	14.5	11.5	20120423	4	84
813	0.850792	5.04874	11.9344	7.15174	12	8	14.5	11.5	20120423	2	46
813	4.60294	1.10597	15.5563	11.8279	13	8	14.5	11.5	20120423	4	96
813	0.723695	5.79653	20.2766	11.9807	21	12	14.5	11.5	20120423	3	53
813	1.22489	5.43003	10.925	15.5871	12	15	14.5	11.5	20120423	2	78
813	2.72895	4.95886	18.2875	14.7008	21	15	14.5	11.5	20120423	3	53
813	8.89487	1.32307	15.6156	10.7887	7	13	14.5	11.5	20120423	1	78
813	5.80035	2.60123	12.6469	13.3255	7	12	14.5	11.5	20120423	4	25
813	0.891447	2.82115	14.5766	8.67989	14	8	14.5	11.5	20120423	1	69
813	0.722231	5.45535	9.38125	13.3866	9	14	14.5	11.5	20120423	2	77
813	9.47387	2.96837	16.8031	9.62735	9	15	14.5	11.5	20120423	4	2
813	1.28155	4.53922	17.0109	15.2815	17	14	14.5	11.5	20120423	1	62
813	4.39974	1.74938	13.2406	12.7142	17	15	14.5	11.5	20120423	2	69
813	14.9012	9.51321	22.4141	16.7791	8	13	14.5	11.5	20120423	4	28
813	6.13229	1.37457	13.6266	12.5614	8	15	14.5	11.5	20120423	3	93
813	0.882714	5.00169	12.0828	7.12118	12	8	14.5	11.5	20120423	2	19
813	1.49431	7.97913	22.4141	10.4831	21	10	14.5	11.5	20120423	1	41
813	0.308987	8.04627	7.125	8.28257	7	8	14.5	11.5	20120423	1	53
813	1.10863	0.990204	14.0422	12.378	13	12	14.5	11.5	20120423	3	80
813	0.781224	3.52039	16.5656	8.64933	17	8	14.5	11.5	20120423	4	57
813	1.12479	1.35051	13.3	10.8804	14	10	14.5	11.5	20120423	1	77
813	7.85443	2.91467	16.1203	9.07721	10	14	14.5	11.5	20120423	4	9
813	9.0717	2.95126	16.7437	13.4172	8	11	14.5	11.5	20120423	3	57
813	1.91764	4.0299	18.3172	10.208	19	12	14.5	11.5	20120423	3	67
813	6.54987	1.86295	16.0609	10.4831	10	8	14.5	11.5	20120423	3	50
813	0.540556	3.01427	16.5359	13.7228	17	14	14.5	11.5	20120423	2	73
813	1.0266	4.54618	18.2875	8.98552	18	8	14.5	11.5	20120423	2	63
813	1.68796	2.31029	16.6547	10.6665	15	11	14.5	11.5	20120423	3	34
813	0.793764	4.12701	11.6375	8.52708	11	9	14.5	11.5	20120423	2	5
813	2.03996	1.81554	14.0719	13.2643	13	15	14.5	11.5	20120423	4	52
813	1.53596	3.2486	11.4297	12.5614	10	12	14.5	11.5	20120423	3	30
813	0.686035	5.09402	19.5938	11.5528	20	11	14.5	11.5	20120423	1	66
813	0.891849	4.55749	16.3875	15.6483	17	15	14.5	11.5	20120423	2	6
813	0.630618	7.02452	21.4047	10.208	22	10	14.5	11.5	20120423	4	5
813	0.601709	2.56985	16.8328	10.422	17	11	14.5	11.5	20120423	4	34
813	5.3127	3.01829	17.3969	12.3475	22	15	14.5	11.5	20120423	1	41
813	12.1876	5.80428	19.1484	14.9759	7	14	14.5	11.5	20120423	3	91
813	0.524799	5.71723	20.2172	11.5223	20	12	14.5	11.5	20120423	4	30
813	0.416075	2.92105	17.3969	11.1249	17	11	14.5	11.5	20120423	2	7
813	0.99073	3.62063	16.9812	8.86327	16	9	14.5	11.5	20120423	1	50
813	1.6553	3.33465	16.6547	8.95496	15	9	14.5	11.5	20120423	3	59
813	1.17431	8.09268	6.82812	8.9244	8	9	14.5	11.5	20120423	1	80
813	9.33446	2.83478	16.6547	9.65791	9	15	14.5	11.5	20120423	1	19
813	2.32213	2.78513	17.1891	12.2252	15	13	14.5	11.5	20120423	3	27
813	1.34344	3.82156	17.1297	14.2729	16	15	14.5	11.5	20120423	3	55
813	0.872939	3.14482	17.3672	10.208	17	11	14.5	11.5	20120423	2	48
813	0.851753	3.18739	12.825	14.2118	12	14	14.5	11.5	20120423	2	66
813	6.4689	1.73796	16.2094	11.1861	10	13	14.5	11.5	20120423	3	46
813	6.38536	2.63028	17.0703	10.9416	22	15	14.5	11.5	20120423	4	59
813	1.19105	1.38175	13.1219	11.4	12	11	14.5	11.5	20120423	3	98
813	3.20751	1.3246	13.775	10.3914	11	12	14.5	11.5	20120423	3	6
813	0.837655	5.10427	10.8359	7.94638	10	8	14.5	11.5	20120423	1	12
813	1.59242	5.07314	18.4359	14.7008	20	15	14.5	11.5	20120423	4	48
813	0.771132	6.54959	20.1875	8.25201	20	9	14.5	11.5	20120423	4	32
813	1.51941	4.16414	17.8422	9.01609	19	10	14.5	11.5	20120423	4	55
813	5.11454	0.951514	14.1016	10.6359	9	11	14.5	11.5	20120423	4	55
813	0.674874	4.58905	18.1094	14.334	18	15	14.5	11.5	20120423	1	15
813	13.3605	6.8419	7.68906	10.8499	21	12	14.5	11.5	20120423	1	100
813	3.87491	4.62556	17.3078	7.82413	21	9	14.5	11.5	20120423	4	70
813	0.670629	7.61421	6.8875	11.3389	7	12	14.5	11.5	20120423	4	52
813	1.9019	10.0696	23.8984	7.88525	22	8	14.5	11.5	20120423	3	96
813	0.840328	6.49185	8.16406	10.0858	9	10	14.5	11.5	20120423	1	55
813	0.915519	2.36934	14.3094	9.13834	14	10	14.5	11.5	20120423	2	46
813	0.62314	1.88283	12.6172	11.4917	13	11	14.5	11.5	20120423	4	48
813	8.73125	2.04513	13.8344	9.56622	7	15	14.5	11.5	20120423	3	55
813	1.18687	7.41934	21.4641	14.059	22	13	14.5	11.5	20120423	4	52
813	0.965167	3.28214	15.8234	8.49651	15	9	14.5	11.5	20120423	4	52
813	0.794694	6.88755	19.8906	7.21287	20	8	14.5	11.5	20120423	2	30
813	13.2504	16.5609	0.059375	3.39249	8	14	14.5	11.5	20120423	3	94
813	0.847378	4.04048	12.2016	14.8231	12	14	14.5	11.5	20120423	2	60
813	1.74161	5.27402	9.2625	10.8804	11	11	14.5	11.5	20120423	3	64
813	0.908596	3.80285	11.4594	13.7839	11	13	14.5	11.5	20120423	1	52
813	0.87049	3.77629	11.4594	9.26059	11	10	14.5	11.5	20120423	2	88
813	0.917034	3.43928	17.8125	10.5748	17	11	14.5	11.5	20120423	4	63
813	0.514394	7.30873	21.7312	12.5614	22	13	14.5	11.5	20120423	1	6
813	1.51034	5.08921	9.41094	11.4611	8	12	14.5	11.5	20120423	4	80
813	0.621323	1.79552	14.5469	13.2949	14	13	14.5	11.5	20120423	4	68
813	0.23585	6.53804	9.11406	7.79357	9	8	14.5	11.5	20120423	3	53
813	0.953102	5.55728	17.8422	7.06005	18	8	14.5	11.5	20120423	2	27
813	10.5676	4.00929	16.8922	8.28257	7	12	14.5	11.5	20120423	1	98
813	0.707292	5.85504	19.6234	14.334	19	14	14.5	11.5	20120423	4	87
813	1.22792	2.40597	12.2016	10.7887	12	12	14.5	11.5	20120423	3	75
813	1.23243	8.68436	23.1266	12.5003	22	13	14.5	11.5	20120423	4	46
813	1.04258	4.83958	12.4391	7.12118	13	8	14.5	11.5	20120423	4	88
813	8.71029	5.72419	19.95	9.7496	13	15	14.5	11.5	20120423	4	7
813	1.20027	1.19054	15.5266	12.1029	16	11	14.5	11.5	20120423	2	46
813	2.1722	7.46888	8.75781	6.72386	7	8	14.5	11.5	20120423	3	95
813	3.08666	4.05035	14.25	7.45737	16	10	14.5	11.5	20120424	5	55
813	0.65012	0.100778	14.4875	11.4	15	11	14.5	11.5	20120424	5	48
813	9.11237	6.74551	10.0641	6.41823	7	15	14.5	11.5	20120424	7	67
813	0.159295	3.918	16.15	7.94638	16	8	14.5	11.5	20120424	5	84
813	4.91876	1.92934	16.2094	10.6054	14	15	14.5	11.5	20120424	8	50
813	1.81606	6.95416	20.6328	8.22145	21	10	14.5	11.5	20120424	6	87
813	0.97059	4.49701	14.0125	7.02949	14	8	14.5	11.5	20120424	6	66
813	10.0362	2.39313	16.8031	10.8499	7	13	14.5	11.5	20120424	5	12
813	9.83615	2.4056	16.8031	12.1946	7	13	14.5	11.5	20120424	7	64
813	1.00763	1.98863	13.9234	9.59678	13	10	14.5	11.5	20120424	8	14
813	0.96086	2.92105	17.3969	11.1249	17	12	14.5	11.5	20120424	8	61
813	1.44057	5.38647	17.7828	15.7705	19	15	14.5	11.5	20120424	7	87
813	1.35766	5.74361	8.81719	10.6665	10	10	14.5	11.5	20120424	7	77
813	1.08179	4.59719	18.8219	9.93298	19	11	14.5	11.5	20120424	5	43
813	2.11648	2.366	16.8031	12.0418	16	14	14.5	11.5	20120424	5	71
813	2.18416	1.53028	14.9625	12.9587	13	12	14.5	11.5	20120424	6	80
813	1.17009	1.47652	13.1813	12.1641	14	13	14.5	11.5	20120424	8	80
813	1.21687	7.73547	21.0484	15.6177	20	15	14.5	11.5	20120424	6	25
813	1.22464	6.22623	20.5141	13.1115	20	12	14.5	11.5	20120424	8	39
813	2.25443	2.18022	12.4391	10.7887	12	13	14.5	11.5	20120424	6	77
813	13.3927	6.45039	20.2172	14.4869	8	9	14.5	11.5	20120424	8	84
813	2.55174	3.26274	13.3	8.46595	13	11	14.5	11.5	20120424	6	38
813	2.19181	4.40654	18.6734	10.0858	18	8	14.5	11.5	20120424	7	88
813	1.78462	6.7239	9.58906	6.90724	11	8	14.5	11.5	20120424	6	68
813	1.87273	4.79437	9.70781	11.6445	11	13	14.5	11.5	20120424	6	41
813	1.4889	6.47754	20.5141	13.9062	22	14	14.5	11.5	20120424	6	72
813	1.58317	2.25869	12.5578	12.6531	14	12	14.5	11.5	20120424	5	60
813	0.963793	4.66869	10.4203	9.23003	11	10	14.5	11.5	20120424	8	66
813	1.67246	4.08624	17.4859	8.71046	19	8	14.5	11.5	20120424	5	71
813	2.18566	3.15436	17.5156	10.5748	16	9	14.5	11.5	20120424	7	37
813	1.79266	3.2831	16.5359	8.9244	15	8	14.5	11.5	20120424	7	91
813	7.75882	2.80942	16.4469	9.47453	11	15	14.5	11.5	20120424	8	16
813	2.50527	5.74044	8.87656	12.6531	8	15	14.5	11.5	20120424	6	2
813	10.8932	3.71294	18.1984	11.8279	8	8	14.5	11.5	20120424	8	62
813	0.439043	3.72607	18.1094	10.5748	18	11	14.5	11.5	20120424	7	37
813	1.06253	1.2927	13.3	11.9807	13	13	14.5	11.5	20120424	6	55
813	1.44678	1.23242	15.4078	10.6665	14	11	14.5	11.5	20120424	6	30
813	0.772802	3.98614	11.6969	14.334	11	14	14.5	11.5	20120424	5	16
813	1.5948	8.55514	6.47187	14.4563	8	14	14.5	11.5	20120424	7	9
813	4.8203	3.78051	16.3281	8.19088	16	13	14.5	11.5	20120424	6	20
813	0.793753	3.47464	15.7344	8.25201	16	9	14.5	11.5	20120424	8	66
813	1.34994	1.99757	13.8047	9.62735	15	9	14.5	11.5	20120424	5	45
813	1.98193	3.52124	17.8422	10.3914	19	12	14.5	11.5	20120424	6	45
813	2.17514	0.38101	14.7547	11.2166	16	13	14.5	11.5	20120424	6	91
813	0.764009	6.23402	20.0984	14.2424	20	15	14.5	11.5	20120424	8	73
813	1.8593	4.9267	15.2594	6.63217	14	8	14.5	11.5	20120424	5	9
813	4.24099	0.0843098	14.4875	11.5834	17	15	14.5	11.5	20120424	5	91
813	1.24501	7.30799	21.3453	14.059	22	13	14.5	11.5	20120424	5	42
813	1.49004	4.52245	17.5156	8.12976	19	8	14.5	11.5	20120424	6	98
813	2.36095	8.25743	6.73906	8.67989	9	8	14.5	11.5	20120424	6	44
813	1.2261	4.73438	19.0594	12.7753	19	14	14.5	11.5	20120424	5	93
813	2.0534	1.44402	13.9531	12.8365	16	13	14.5	11.5	20120424	6	99
813	0.90691	3.04573	15.6156	14.334	15	15	14.5	11.5	20120424	8	73
813	6.65717	5.03342	19.3266	12.9282	13	15	14.5	11.5	20120424	5	53
813	1.34796	3.31326	14.6656	8.19088	16	8	14.5	11.5	20120424	7	91
813	1.36673	4.39923	15.8234	7.30456	17	8	14.5	11.5	20120424	5	59
813	8.43717	6.48079	19.2078	15.9539	11	14	14.5	11.5	20120424	7	65
813	1.66203	5.85829	20.3359	12.0113	19	13	14.5	11.5	20120424	5	76
813	1.23966	5.4799	9.88594	14.4563	11	15	14.5	11.5	20120424	7	3
813	1.91096	3.20333	13.9531	8.3437	13	10	14.5	11.5	20120424	6	84
813	1.63597	8.12112	6.38281	11.2472	8	11	14.5	11.5	20120424	7	85
813	1.24867	1.58128	16.0609	11.2472	16	10	14.5	11.5	20120424	5	27
813	1.46518	6.58098	20.7516	9.44397	21	8	14.5	11.5	20120424	7	73
813	1.31572	0.759904	14.9625	12.1029	14	13	14.5	11.5	20120424	7	25
813	0.205484	4.92995	19.1484	13.1421	19	13	14.5	11.5	20120424	5	46
813	1.01473	8.2848	6.62031	14.059	7	15	14.5	11.5	20120424	8	80
813	1.74161	6.07197	9.91563	7.5185	9	9	14.5	11.5	20120424	8	10
813	1.52099	2.23203	12.4688	10.5748	13	12	14.5	11.5	20120424	5	87
813	6.70675	5.28952	10.0641	8.61877	8	15	14.5	11.5	20120424	7	62
813	1.77542	5.79456	20.2469	10.7582	20	9	14.5	11.5	20120424	6	84
813	1.14351	5.40904	11.1031	15.7094	12	15	14.5	11.5	20120424	8	52
813	1.58518	1.94231	12.5578	11.5223	13	10	14.5	11.5	20120424	5	32
813	0.325296	4.41984	18.7031	12.867	19	13	14.5	11.5	20120424	8	52
813	1.39775	3.54498	11.1328	10.3914	11	9	14.5	11.5	20120424	5	23
813	0.974464	3.16398	14.2797	8.3437	15	9	14.5	11.5	20120424	6	84
813	2.2237	2.21563	16.7141	11.5834	15	13	14.5	11.5	20120424	6	69
813	1.17483	4.02202	10.8359	9.84129	12	10	14.5	11.5	20120424	8	64
813	5.79585	3.83502	14.2797	7.67131	12	13	14.5	11.5	20120424	7	78
813	1.61129	6.43461	8.16406	12.6225	9	14	14.5	11.5	20120424	7	12
813	0.936895	1.64379	13.3594	12.6836	14	12	14.5	11.5	20120424	7	48
813	0.222664	2.6816	17.1594	11.1555	17	11	14.5	11.5	20120424	5	71
813	5.92194	2.9995	14.1016	8.52708	20	8	14.5	11.5	20120424	5	91
813	9.1408	2.91123	17.0703	12.867	8	14	14.5	11.5	20120424	7	87
813	1.14331	9.39031	5.87812	15.2204	7	15	14.5	11.5	20120424	8	59
813	1.60701	4.79476	18.9703	13.2338	20	12	14.5	11.5	20120424	7	53
813	1.59372	8.30899	22.5625	13.5088	22	15	14.5	11.5	20120424	5	30
813	2.24984	2.14508	13.0031	9.96354	15	11	14.5	11.5	20120424	6	9
813	1.54907	6.41725	20.4547	9.10777	22	9	14.5	11.5	20120424	5	50
813	3.23494	3.61454	10.8953	11.7668	11	15	14.5	11.5	20120424	5	37
813	1.45966	1.8956	16.3875	11.6751	17	13	14.5	11.5	20120424	6	45
813	0.829556	2.73343	16.8922	10.1775	17	11	14.5	11.5	20120424	8	59
813	1.61961	4.16447	10.45	12.4697	12	12	14.5	11.5	20120424	7	59
813	1.3649	4.01385	17.8422	13.7228	19	13	14.5	11.5	20120424	5	38
813	0.8756	2.85088	14.1906	14.334	15	14	14.5	11.5	20120424	8	27
813	1.62324	4.73548	18.6141	13.845	20	13	14.5	11.5	20120424	5	30
813	1.43456	2.31401	16.5063	12.6531	17	14	14.5	11.5	20120424	7	82
813	1.77197	6.92955	20.1281	7.45737	21	9	14.5	11.5	20120424	6	68
813	4.43442	1.48396	13.1516	10.8804	10	14	14.5	11.5	20120424	5	95
813	2.0557	2.96782	16.9516	13.1727	19	13	14.5	11.5	20120424	6	80
813	1.13044	4.04214	14.9922	7.48794	16	8	14.5	11.5	20120424	7	78
813	1.40259	6.9114	20.6328	8.31314	22	8	14.5	11.5	20120424	5	84
813	1.4121	6.22108	20.1281	14.1507	19	15	14.5	11.5	20120424	7	25
813	1.51756	3.82232	13.0922	7.94638	12	9	14.5	11.5	20120424	5	91
813	1.31676	3.67547	13.6859	7.91582	15	8	14.5	11.5	20120424	5	56
813	0.805441	6.92249	21.3453	12.5308	22	13	14.5	11.5	20120424	5	42
813	1.82224	4.92398	19.1781	9.96354	21	10	14.5	11.5	20120424	6	80
813	2.04451	3.81985	17.8719	13.2949	19	15	14.5	11.5	20120424	6	77
813	1.81856	3.24615	17.1297	9.59678	18	8	14.5	11.5	20120424	7	34
813	1.02752	4.74502	9.975	12.9282	11	13	14.5	11.5	20120424	8	57
813	1.50942	6.03108	8.49062	12.0113	10	12	14.5	11.5	20120424	7	64
813	1.02894	4.64668	10.0938	10.0247	10	9	14.5	11.5	20120424	8	36
813	0.379527	2.19715	16.625	10.9416	17	11	14.5	11.5	20120424	5	70
813	2.57161	3.58706	12.9141	8.28257	11	10	14.5	11.5	20120424	6	91
813	1.63601	6.55157	8.55	14.2424	10	15	14.5	11.5	20120424	7	70
813	1.04457	4.82338	12.35	7.18231	13	8	14.5	11.5	20120424	8	55
813	1.02917	2.86799	15.0219	8.67989	16	9	14.5	11.5	20120424	8	46
813	5.87108	2.95479	12.7656	9.10777	7	8	14.5	11.5	20120424	5	14
813	1.472	5.27845	9.61875	13.5088	11	13	14.5	11.5	20120424	7	87
813	1.66671	6.31251	20.3359	13.9062	22	14	14.5	11.5	20120424	6	12
813	1.74978	3.72277	11.2219	13.2643	11	15	14.5	11.5	20120424	5	57
813	0.967502	4.62564	18.4953	9.1689	18	10	14.5	11.5	20120424	8	59
813	1.87255	1.11424	15.3187	12.2558	16	14	14.5	11.5	20120424	6	75
813	1.11586	3.87584	12.8844	7.97694	14	8	14.5	11.5	20120424	5	27
813	0.809236	5.80685	20.3062	11.5834	21	12	14.5	11.5	20120424	8	53
813	0.771878	4.48756	18.2281	13.9979	19	14	14.5	11.5	20120424	8	70
813	0.762489	2.89903	12.7359	9.19946	12	9	14.5	11.5	20120424	8	23
813	1.3263	2.86693	17.0109	10.1164	18	11	14.5	11.5	20120424	7	85
813	1.22247	0.624569	14.2203	10.9416	15	10	14.5	11.5	20120424	8	41
813	2.30463	5.72088	20.2172	11.7056	20	14	14.5	11.5	20120425	12	98
813	4.49855	1.36347	13.2703	10.911	10	14	14.5	11.5	20120425	10	9
813	1.81195	3.93313	11.6969	8.74102	13	10	14.5	11.5	20120425	10	53
813	2.00668	1.8197	14.8734	9.71903	13	9	14.5	11.5	20120425	12	73
813	3.92374	5.13947	19.6234	11.0944	20	15	14.5	11.5	20120425	12	60
813	4.44391	3.47271	17.7234	10.208	22	9	14.5	11.5	20120425	10	48
813	7.36609	2.92574	12.6172	9.26059	8	15	14.5	11.5	20120425	9	55
813	5.26708	1.25317	13.4187	12.1335	9	15	14.5	11.5	20120425	11	5
813	1.53092	7.0084	7.57031	10.4525	9	11	14.5	11.5	20120425	12	64
813	1.52416	6.24093	20.6625	10.5137	21	12	14.5	11.5	20120425	12	69
813	2.21562	1.04774	13.7156	12.1946	15	14	14.5	11.5	20120425	10	62
813	1.19553	3.59101	13.8047	7.97694	15	8	14.5	11.5	20120425	11	91
813	2.90747	5.67991	10.0938	7.91582	13	8	14.5	11.5	20120425	10	66
813	2.57579	5.54846	18.6438	15.1898	20	13	14.5	11.5	20120425	11	55
813	4.70519	1.23235	13.6859	10.5748	9	11	14.5	11.5	20120425	10	52
813	2.56148	2.47195	12.2609	10.4525	13	8	14.5	11.5	20120425	10	46
813	2.73102	9.62857	5.28437	8.71046	8	9	14.5	11.5	20120425	11	91
813	1.21668	2.59162	15.4969	9.10777	16	8	14.5	11.5	20120425	9	18
813	1.87046	6.27435	9.025	8.43539	8	10	14.5	11.5	20120425	12	86
813	2.66961	5.31149	10.9844	7.5185	10	10	14.5	11.5	20120425	10	10
813	1.24508	4.64989	17.3078	7.79357	17	9	14.5	11.5	20120425	9	38
813	1.28945	0.602485	13.9531	11.2472	15	12	14.5	11.5	20120425	12	66
813	3.869	1.67416	16.15	11.2166	14	8	14.5	11.5	20120425	10	10
813	12.6314	5.0727	19.0891	13.6617	7	10	14.5	11.5	20120425	12	66
813	2.61724	2.21167	16.3281	12.7448	15	15	14.5	11.5	20120425	12	92
813	2.4806	2.62113	14.2203	8.89383	12	10	14.5	11.5	20120425	9	78
813	1.80377	4.02046	17.9906	9.50509	19	11	14.5	11.5	20120425	11	16
813	1.95488	4.70475	11.2812	8.06863	13	9	14.5	11.5	20120425	12	88
813	1.81448	4.3468	18.1984	13.7839	20	14	14.5	11.5	20120425	12	84
813	0.910777	5.14642	19.1187	9.23003	20	9	14.5	11.5	20120425	9	91
813	2.36459	6.07127	8.43125	11.6751	8	14	14.5	11.5	20120425	10	68
813	2.8695	3.73665	10.7766	11.1861	13	13	14.5	11.5	20120425	10	62
813	0.778092	5.06612	19.5641	11.6445	20	11	14.5	11.5	20120425	9	6
813	4.59542	2.88017	16.7141	9.65791	21	8	14.5	11.5	20120425	10	78
813	2.30722	4.82021	9.91563	12.9893	12	12	14.5	11.5	20120425	10	50
813	2.88507	6.87042	7.62969	11.4611	9	14	14.5	11.5	20120425	12	100
813	1.911	5.40052	19.3266	9.07721	21	10	14.5	11.5	20120425	9	35
813	2.71788	8.98556	23.4828	11.2777	22	9	14.5	11.5	20120425	11	5
813	1.3715	2.58314	16.8031	10.3303	18	11	14.5	11.5	20120425	11	87
813	1.47488	1.4251	13.6859	10.3303	15	11	14.5	11.5	20120425	9	37
813	1.41164	3.31224	17.6938	12.378	18	11	14.5	11.5	20120425	10	48
813	3.09324	6.79422	7.71875	11.9196	8	15	14.5	11.5	20120425	12	12
813	3.43408	6.73814	8.04531	9.56622	8	13	14.5	11.5	20120425	11	6
813	2.03912	2.74529	12.6469	9.47453	14	11	14.5	11.5	20120425	11	64
813	3.00388	2.40454	13.4187	9.35228	12	12	14.5	11.5	20120425	9	52
813	0.279182	3.12445	16.2688	8.9244	16	9	14.5	11.5	20120425	12	70
813	1.98936	6.7313	9.44063	7.06005	9	9	14.5	11.5	20120425	9	55
813	2.49718	4.0016	13.1516	7.73244	11	9	14.5	11.5	20120425	10	9
813	0.848955	3.07744	13.4187	8.61877	14	8	14.5	11.5	20120425	11	84
813	3.57141	2.8425	17.2484	12.2252	15	15	14.5	11.5	20120425	11	73
813	5.63681	3.40352	14.6359	8.0992	9	8	14.5	11.5	20120425	10	84
813	3.0233	1.73139	12.9141	12.1946	10	13	14.5	11.5	20120425	9	98
813	4.6921	2.50728	16.6844	10.2692	12	10	14.5	11.5	20120425	9	59
813	2.9903	5.52142	9.35156	9.50509	11	12	14.5	11.5	20120425	10	64
813	2.01157	4.66447	10.0047	12.7448	12	13	14.5	11.5	20120425	11	75
813	2.58715	5.02808	19.4453	12.4086	22	12	14.5	11.5	20120425	10	59
813	3.33842	5.3545	11.2516	7.24343	8	8	14.5	11.5	20120425	9	50
813	2.64246	5.33126	19.8313	11.4917	19	14	14.5	11.5	20120425	11	81
813	1.34722	3.72483	12.6766	8.25201	14	8	14.5	11.5	20120425	10	80
813	1.97288	3.1852	14.0719	8.3437	13	10	14.5	11.5	20120425	11	62
813	1.35161	1.43656	13.6859	12.6836	15	13	14.5	11.5	20120425	10	30
813	15.7169	8.80711	22.5922	14.9759	7	13	14.5	11.5	20120425	12	100
813	1.30158	5.46117	10.3016	8.00751	9	8	14.5	11.5	20120425	9	50
813	1.08084	2.65439	11.9344	10.8193	13	11	14.5	11.5	20120425	11	34
813	1.56461	5.15811	10.4203	8.3437	9	9	14.5	11.5	20120425	9	55
813	2.41301	2.87049	11.8453	12.592	12	15	14.5	11.5	20120425	11	12
813	0.89125	2.02649	15.4969	13.2643	16	14	14.5	11.5	20120425	11	80
813	0.548526	2.54524	13.4781	9.1689	14	9	14.5	11.5	20120425	12	71
813	2.79319	1.81819	16.2094	10.8804	19	11	14.5	11.5	20120425	10	52
813	2.079	5.08223	18.8813	8.9244	19	11	14.5	11.5	20120425	9	59
813	11.9579	4.4454	18.8516	12.4086	7	14	14.5	11.5	20120425	10	52
813	1.82434	6.57177	20.1875	14.7925	22	15	14.5	11.5	20120425	11	62
813	2.37855	4.14745	18.6438	11.6751	21	12	14.5	11.5	20120425	10	48
813	1.96711	0.65709	14.9625	11.0332	15	13	14.5	11.5	20120425	11	70
813	7.05831	3.67026	13.8641	7.88525	9	13	14.5	11.5	20120425	9	82
813	3.82854	3.63458	10.8656	11.4611	8	14	14.5	11.5	20120425	11	34
813	2.06223	1.93425	15.675	9.96354	16	12	14.5	11.5	20120425	11	78
813	2.97821	2.89535	12.825	9.13834	12	12	14.5	11.5	20120425	10	52
813	0.278416	4.92023	18.1687	8.22145	18	8	14.5	11.5	20120425	12	3
813	2.23864	2.99453	17.0703	9.96354	18	12	14.5	11.5	20120425	12	57
813	3.33855	5.92303	20.3953	12.0724	22	15	14.5	11.5	20120425	11	62
813	1.02885	4.88993	19.0297	9.65791	20	10	14.5	11.5	20120425	9	37
813	1.76479	5.07658	10.5984	8.25201	9	9	14.5	11.5	20120425	9	57
813	1.60187	2.13963	16.3578	12.5614	16	11	14.5	11.5	20120425	10	45
813	1.23747	2.73816	16.0312	9.23003	17	10	14.5	11.5	20120425	12	73
813	1.00211	3.41588	13.2703	8.31314	14	9	14.5	11.5	20120425	12	71
813	2.94438	5.25675	18.2875	7.85469	21	9	14.5	11.5	20120425	10	93
813	2.03338	3.31695	12.0531	9.26059	11	11	14.5	11.5	20120425	11	61
813	0.946885	8.65855	6.11562	13.6617	7	14	14.5	11.5	20120425	11	43
813	7.14483	3.83715	14.7547	7.67131	8	10	14.5	11.5	20120425	12	81
813	2.66033	2.89982	17.3969	11.3694	17	14	14.5	11.5	20120425	9	91
813	6.30844	1.22645	14.1312	10.3303	9	14	14.5	11.5	20120425	12	38
813	2.03838	4.88721	19.1781	10.0858	21	11	14.5	11.5	20120425	10	66
813	1.8823	6.24133	20.1281	8.80214	22	9	14.5	11.5	20120425	11	52
813	3.28406	5.04746	10.1234	8.98552	7	10	14.5	11.5	20120425	10	69
813	0.712191	2.88302	14.3984	8.61877	15	9	14.5	11.5	20120425	11	64
813	1.46215	5.4333	9.41094	9.59678	9	11	14.5	11.5	20120425	9	78
813	2.13964	5.3798	19.8609	11.9501	22	12	14.5	11.5	20120425	12	41
813	7.3986	6.62046	9.58906	7.06005	14	13	14.5	11.5	20120425	10	69
813	1.56014	4.09709	10.5391	10.4525	12	11	14.5	11.5	20120425	12	87
813	9.38624	5.63687	20.1281	11.1861	11	9	14.5	11.5	20120425	10	66
813	1.48752	6.9241	20.5141	8.06863	22	8	14.5	11.5	20120425	9	59
813	1.5198	2.89594	17.1	12.7753	18	14	14.5	11.5	20120425	12	63
813	7.50683	5.52888	10.0938	8.16032	7	15	14.5	11.5	20120425	11	87
813	1.52764	4.00229	18.4953	11.7362	20	12	14.5	11.5	20120425	11	59
813	5.52029	2.46372	12.9734	9.56622	12	15	14.5	11.5	20120425	10	80
813	2.18282	4.57229	10.1828	9.9941	8	10	14.5	11.5	20120425	12	98
813	1.49218	5.59632	10.5984	7.48794	12	8	14.5	11.5	20120425	10	84
813	4.36178	2.82693	11.7562	10.8193	13	15	14.5	11.5	20120425	12	70
813	1.73612	2.95723	16.6547	9.47453	15	10	14.5	11.5	20120425	9	9
813	1.67963	6.169	18.1687	6.54048	19	8	14.5	11.5	20120425	11	44
813	3.54236	2.85709	12.2906	9.68847	9	11	14.5	11.5	20120425	12	16
813	5.12211	4.11165	14.7547	7.39625	17	12	14.5	11.5	20120425	10	61
813	1.80592	6.62012	9.29219	15.5871	11	15	14.5	11.5	20120425	11	48
813	1.69485	5.14888	19.6234	12.0113	21	13	14.5	11.5	20120425	10	80
813	13.2099	5.06638	10.7172	8.12976	22	15	14.5	11.5	20120425	12	91
813	1.7122	0.852525	15.3484	11.5834	16	10	14.5	11.5	20120425	12	13
813	1.71848	7.84805	21.6719	8.31314	22	10	14.5	11.5	20120425	11	70
813	2.01603	1.31593	13.7453	10.422	15	12	14.5	11.5	20120425	11	41
813	3.2766	4.06944	17.7234	9.01609	21	9	14.5	11.5	20120425	9	20
813	13.6795	5.48168	10.1531	8.16032	22	15	14.5	11.5	20120425	11	89
813	4.61174	1.14277	15.5563	11.0638	12	14	14.5	11.5	20120425	9	45
813	1.8683	5.66447	19.8016	9.50509	18	10	14.5	11.5	20120425	9	55
813	4.79939	2.05115	16.2984	10.5137	13	14	14.5	11.5	20120425	9	27
813	1.35689	6.30064	20.3656	9.19946	21	8	14.5	11.5	20120425	11	19
813	1.15937	5.13911	19.1187	13.7534	20	13	14.5	11.5	20120425	11	98
813	1.85173	4.87694	19.1484	10.0247	21	10	14.5	11.5	20120425	10	59
813	2.72767	7.67509	6.82812	11.2777	7	14	14.5	11.5	20120425	10	65
813	1.14213	2.70658	15.1109	8.86327	15	10	14.5	11.5	20120425	9	34
813	1.19545	6.01613	10.6875	6.84611	11	8	14.5	11.5	20120426	15	91
813	1.06626	7.49952	7.06562	10.5137	8	10	14.5	11.5	20120426	14	12
813	1.00591	7.02908	20.8109	8.40483	20	9	14.5	11.5	20120426	16	44
813	1.1209	6.34132	19.8906	8.16032	21	8	14.5	11.5	20120426	14	46
813	2.03955	4.31821	13.9828	7.21287	13	9	14.5	11.5	20120426	14	73
813	1.10185	3.20333	13.9531	8.3437	15	8	14.5	11.5	20120426	16	31
813	1.5378	2.04853	15.0813	9.53566	15	8	14.5	11.5	20120426	14	100
813	1.49028	7.90422	8.04531	6.9378	7	8	14.5	11.5	20120426	15	80
813	0.929248	6.92514	20.1875	7.54906	21	8	14.5	11.5	20120426	16	44
813	0.886867	5.68934	20.1875	11.6445	21	12	14.5	11.5	20120426	13	55
813	5.62298	2.10059	16.1797	10.2386	12	14	14.5	11.5	20120426	16	34
813	6.19214	1.0603	14.9922	12.4391	9	14	14.5	11.5	20120426	15	66
813	1.31534	3.98247	18.2875	10.2692	17	10	14.5	11.5	20120426	14	77
813	0.710336	2.274	12.4094	10.6054	13	11	14.5	11.5	20120426	14	66
813	4.73133	1.84584	16.2688	10.9721	21	11	14.5	11.5	20120426	14	66
813	1.41684	7.39961	21.3156	8.61877	21	10	14.5	11.5	20120426	13	65
813	9.36821	6.68346	19.2969	6.84611	10	8	14.5	11.5	20120426	14	50
813	6.31689	3.43683	17.7531	10.3914	12	13	14.5	11.5	20120426	14	50
813	3.28741	1.22961	15.1703	12.5308	13	15	14.5	11.5	20120426	15	87
813	0.495783	7.23173	21.7312	11.5834	22	12	14.5	11.5	20120426	13	68
813	0.43927	7.60259	7.39219	8.80214	7	9	14.5	11.5	20120426	16	9
813	0.770201	3.36294	16.9812	9.23003	17	10	14.5	11.5	20120426	16	31
813	1.19818	5.85709	20.3359	11.0027	21	12	14.5	11.5	20120426	13	71
813	0.904882	1.22446	15.675	11.1555	16	12	14.5	11.5	20120426	16	59
813	1.06674	7.71765	7.21406	8.95496	7	10	14.5	11.5	20120426	16	68
813	1.86304	6.26775	19.2375	7.39625	21	8	14.5	11.5	20120426	13	30
813	0.812783	5.82782	8.81719	10.208	9	11	14.5	11.5	20120426	16	69
813	0.651168	3.0289	16.3578	9.10777	17	9	14.5	11.5	20120426	15	62
813	0.797629	4.67319	19.1187	10.7887	19	10	14.5	11.5	20120426	16	90
813	1.12817	2.76142	13.0922	13.8756	13	15	14.5	11.5	20120426	16	73
813	0.908598	5.73571	19.1187	8.0992	19	9	14.5	11.5	20120426	14	63
813	5.28517	0.91477	14.6062	12.4086	10	15	14.5	11.5	20120426	13	25
813	2.41963	3.4416	17.9312	11.7668	17	14	14.5	11.5	20120426	14	37
813	1.52044	5.83328	20.2469	12.5003	20	11	14.5	11.5	20120426	15	37
813	0.774573	5.95038	9.38125	8.46595	10	8	14.5	11.5	20120426	13	56
813	5.86155	2.34658	16.4172	10.1469	12	14	14.5	11.5	20120426	16	56
813	8.40221	2.76352	16.2391	9.35228	8	11	14.5	11.5	20120426	13	45
813	0.617369	4.13712	18.6141	11.0638	18	11	14.5	11.5	20120426	16	59
813	1.53116	1.11559	15.0516	12.4697	15	14	14.5	11.5	20120426	15	61
813	1.2643	6.73595	19.2969	16.229	19	15	14.5	11.5	20120426	16	77
813	1.39422	8.66585	22.7406	14.1812	22	13	14.5	11.5	20120426	16	41
813	11.4108	4.50216	18.9406	10.7582	8	14	14.5	11.5	20120426	16	65
813	0.818669	0.762504	13.775	11.7362	13	12	14.5	11.5	20120426	16	60
813	6.50923	1.40236	15.4969	10.5137	10	14	14.5	11.5	20120426	16	87
813	9.19213	1.87981	16.0609	10.4525	7	12	14.5	11.5	20120426	13	62
813	0.907628	0.212365	14.6953	11.5834	14	11	14.5	11.5	20120426	13	82
813	1.15581	4.55992	18.1984	8.83271	19	8	14.5	11.5	20120426	15	62
813	1.2892	1.63218	15.2594	10.0552	16	9	14.5	11.5	20120426	14	41
813	1.2493	4.97736	10.8656	8.0992	10	9	14.5	11.5	20120426	15	91
813	1.07901	8.45728	7.00625	7.57962	8	8	14.5	11.5	20120426	16	16
813	0.704693	1.3033	15.7047	11.0027	15	11	14.5	11.5	20120426	13	39
813	0.962346	2.01331	15.7641	9.93298	16	9	14.5	11.5	20120426	15	87
813	5.82756	5.00652	18.8813	9.07721	22	14	14.5	11.5	20120426	14	75
813	9.06258	1.56758	16.0016	11.9501	7	13	14.5	11.5	20120426	14	77
813	0.972633	1.66322	15.4672	10.1469	15	11	14.5	11.5	20120426	13	57
813	1.44132	6.80816	20.6328	14.4563	22	14	14.5	11.5	20120426	15	84
813	2.1176	6.67853	21.1672	11.889	21	14	14.5	11.5	20120426	15	6
813	0.184261	5.57226	10.1828	7.97694	10	8	14.5	11.5	20120426	15	84
813	2.01277	9.82727	4.9875	13.9673	7	14	14.5	11.5	20120426	14	84
813	1.09289	0.438347	14.9328	11.4306	14	12	14.5	11.5	20120426	16	80
813	0.95182	4.01638	17.2188	14.4563	18	15	14.5	11.5	20120426	14	68
813	5.9192	2.03287	16.5063	11.8279	11	14	14.5	11.5	20120426	14	66
813	0.820416	5.76676	10.4797	7.36568	11	8	14.5	11.5	20120426	16	48
813	0.790197	6.1975	20.2172	9.10777	21	9	14.5	11.5	20120426	16	9
813	0.762487	5.7587	19.3859	14.548	20	15	14.5	11.5	20120426	15	73
813	1.18066	4.6606	14.25	6.84611	14	8	14.5	11.5	20120426	14	52
813	0.825174	7.9355	7.27344	8.22145	7	9	14.5	11.5	20120426	16	53
813	1.03366	0.555943	13.9531	11.4	13	11	14.5	11.5	20120426	15	80
813	1.19547	4.35105	11.7859	8.0992	11	9	14.5	11.5	20120426	16	55
813	1.02979	7.17592	20.9594	8.37426	20	8	14.5	11.5	20120426	16	93
813	1.18596	3.04003	11.4891	11.9196	11	13	14.5	11.5	20120426	14	89
813	1.28606	4.68751	16.0906	7.09062	17	8	14.5	11.5	20120426	15	59
813	0.790697	3.10828	17.3672	10.2997	17	11	14.5	11.5	20120426	14	52
813	0.8549	1.56183	15.5859	12.6225	15	12	14.5	11.5	20120426	13	68
813	2.10729	4.41338	18.2578	13.8145	20	15	14.5	11.5	20120426	14	10
813	1.20822	4.50778	11.9344	7.79357	12	9	14.5	11.5	20120426	15	62
813	1.47826	7.00477	7.98594	8.9244	9	10	14.5	11.5	20120426	14	65
813	1.02537	4.87616	17.1594	15.5871	18	15	14.5	11.5	20120426	16	64
813	0.34972	2.59945	12.2016	12.7142	12	13	14.5	11.5	20120426	13	9
813	1.42836	2.3164	15.4078	13.6311	15	15	14.5	11.5	20120426	15	87
813	0.905393	3.00327	11.6969	10.422	11	11	14.5	11.5	20120426	16	41
813	1.21944	5.84337	19.8313	9.10777	19	10	14.5	11.5	20120426	15	48
813	0.855382	7.44138	21.3156	14.4869	22	15	14.5	11.5	20120426	13	75
813	0.877932	3.42536	17.8719	12.1029	17	12	14.5	11.5	20120426	15	67
813	1.45284	4.67014	18.2578	14.2729	17	15	14.5	11.5	20120426	15	53
813	0.640661	4.32162	10.5687	13.2949	10	13	14.5	11.5	20120426	13	19
813	1.39749	6.27503	20.6031	12.9587	22	13	14.5	11.5	20120426	14	81
813	1.06746	3.52847	14.6953	7.97694	15	9	14.5	11.5	20120427	20	41
813	1.80631	6.78906	8.19375	8.98552	10	9	14.5	11.5	20120427	19	75
813	2.98422	2.83648	17.2781	12.0724	15	14	14.5	11.5	20120427	17	64
813	4.33448	5.25297	11.0734	7.5185	7	9	14.5	11.5	20120427	17	70
813	1.21747	8.46579	6.14531	12.867	7	12	14.5	11.5	20120427	18	71
813	0.6152	5.51859	10.7766	7.42681	11	8	14.5	11.5	20120427	19	4
813	1.38371	5.99248	18.2578	16.1678	19	15	14.5	11.5	20120427	20	5
813	0.308115	7.34046	7.30312	10.0552	7	10	14.5	11.5	20120427	19	77
813	1.24129	0.358663	14.4875	11.8584	14	13	14.5	11.5	20120427	20	60
813	1.32371	0.661371	14.1016	10.9721	15	10	14.5	11.5	20120427	20	34
813	0.652959	4.46092	17.9312	8.64933	18	8	14.5	11.5	20120427	17	81
813	0.848777	6.23627	18.9703	7.15174	19	8	14.5	11.5	20120427	20	59
813	1.69596	1.63161	16.1203	11.3083	16	13	14.5	11.5	20120427	17	55
813	1.3001	0.993183	15.4375	11.8279	16	13	14.5	11.5	20120427	17	34
813	0.18242	4.41839	16.9516	7.82413	17	8	14.5	11.5	20120427	18	50
813	6.69754	1.57635	13.4781	10.2997	7	12	14.5	11.5	20120427	17	23
813	1.00065	5.24534	11.7562	7.02949	12	8	14.5	11.5	20120427	18	50
813	0.994445	3.90937	17.8719	13.4783	17	13	14.5	11.5	20120427	18	44
813	1.48948	4.70176	14.9031	6.81555	14	8	14.5	11.5	20120427	20	91
813	1.5368	1.58004	15.7344	10.5137	16	9	14.5	11.5	20120427	19	65
813	4.95832	7.15559	7.77813	9.04665	8	14	14.5	11.5	20120427	18	52
813	0.617413	3.66293	12.3797	14.4869	12	14	14.5	11.5	20120427	17	99
813	0.745663	5.81653	20.2766	10.8193	21	11	14.5	11.5	20120427	17	46
813	0.646229	4.45256	16.2984	7.42681	16	8	14.5	11.5	20120427	18	66
813	0.91355	7.36478	21.1969	8.43539	22	8	14.5	11.5	20120427	19	74
813	1.35144	0.771433	13.9828	12.0724	13	13	14.5	11.5	20120427	20	71
813	1.32251	3.30836	11.6375	9.84129	11	11	14.5	11.5	20120427	19	68
813	1.30103	3.38464	13.7156	14.7925	15	15	14.5	11.5	20120427	20	25
813	1.20297	1.55525	12.9734	11.7973	13	13	14.5	11.5	20120427	19	39
813	0.687904	2.99473	12.6766	13.8756	12	14	14.5	11.5	20120427	18	87
813	1.03217	5.20039	9.32188	11.9807	9	11	14.5	11.5	20120427	19	86
813	0.772397	0.865251	13.6562	11.3083	14	12	14.5	11.5	20120427	18	80
813	0.983616	2.59781	11.9047	11.6139	11	12	14.5	11.5	20120427	18	84
813	1.11068	6.91029	20.9	8.89383	21	10	14.5	11.5	20120427	17	59
813	3.13622	4.89328	17.7828	15.1287	18	12	14.5	11.5	20120427	17	66
813	0.0726262	4.59146	19.0594	12.0418	19	12	14.5	11.5	20120427	17	91
813	0.923322	5.04315	19.5344	11.7973	20	11	14.5	11.5	20120427	17	7
813	2.53902	3.24821	17.3375	13.081	19	15	14.5	11.5	20120427	20	68
813	2.17542	2.57558	11.9641	11.9501	11	10	14.5	11.5	20120427	20	78
813	1.31426	2.89477	15.4672	8.77158	15	10	14.5	11.5	20120427	19	41
813	1.47863	6.42401	9.41094	7.57962	9	9	14.5	11.5	20120427	19	66
813	0.931033	5.78965	20.2766	11.889	20	11	14.5	11.5	20120427	19	48
813	0.827776	6.72672	7.80781	10.8193	7	11	14.5	11.5	20120427	19	80
813	0.700322	2.20206	15.4672	13.4783	15	14	14.5	11.5	20120427	18	48
813	1.00244	3.57089	17.7234	9.96354	18	9	14.5	11.5	20120427	19	68
813	0.772564	8.41818	22.7406	9.78016	22	10	14.5	11.5	20120427	18	67
813	2.16458	0.490681	14.6953	11.9501	14	14	14.5	11.5	20120427	20	66
813	1.11674	0.523321	15.0219	11.4611	16	12	14.5	11.5	20120427	19	48
813	0.995467	2.56771	11.9938	10.9416	11	11	14.5	11.5	20120427	18	65
813	1.34744	4.82243	10.7766	8.43539	12	9	14.5	11.5	20120427	19	41
813	1.34353	8.65909	23.0078	13.1115	22	14	14.5	11.5	20120427	17	94
813	1.45915	1.49712	13.3594	12.4697	12	13	14.5	11.5	20120427	20	93
813	1.11007	6.27203	8.7875	14.0895	9	13	14.5	11.5	20120427	19	87
813	0.805942	7.36148	7.71875	14.3646	7	14	14.5	11.5	20120427	19	20
813	2.68594	2.01073	12.7063	12.4086	12	15	14.5	11.5	20120427	20	82
813	1.66738	1.08724	13.4187	11.6139	13	10	14.5	11.5	20120427	20	93
813	15.077	14.3493	0.979688	6.6933	16	8	14.5	11.5	20120427	17	56
813	0.93397	3.88997	17.8125	13.5394	17	14	14.5	11.5	20120427	18	57
813	1.40497	3.4133	17.7234	12.6225	18	14	14.5	11.5	20120427	20	44
813	0.863215	3.2803	11.4594	10.2692	11	11	14.5	11.5	20120427	18	45
813	2.11588	1.69201	12.9437	12.1641	11	13	14.5	11.5	20120427	17	68
813	3.93189	2.08171	12.8547	12.7753	9	12	14.5	11.5	20120427	17	73
813	0.840024	2.14626	14.7547	13.6311	14	14	14.5	11.5	20120427	18	55
813	3.51592	2.08104	16.5656	11.2472	20	12	14.5	11.5	20120427	20	12
813	0.279117	3.54723	16.8031	8.80214	17	9	14.5	11.5	20120427	18	69
813	0.784318	3.4853	15.7641	8.25201	16	9	14.5	11.5	20120427	18	30
813	1.25363	2.34507	14.4875	13.845	14	15	14.5	11.5	20120427	19	70
813	0.890451	3.81323	14.1609	7.70188	15	8	14.5	11.5	20120427	17	43
813	0.969853	7.48406	21.2859	8.3437	22	9	14.5	11.5	20120427	17	48
813	0.970784	4.40654	18.6734	10.0858	19	11	14.5	11.5	20120427	20	64
813	1.23955	8.00206	7.39219	7.82413	7	9	14.5	11.5	20120427	17	8
813	1.18692	5.67083	20.1281	12.1946	21	13	14.5	11.5	20120427	20	70
813	1.47455	8.55369	6.05625	12.867	7	14	14.5	11.5	20120427	18	55
813	4.15841	1.05465	14.8734	10.5137	19	10	14.5	11.5	20120427	20	73
813	0.847122	3.01703	11.4891	11.3083	11	12	14.5	11.5	20120427	18	41
813	1.12007	3.52664	11.3406	9.93298	11	11	14.5	11.5	20120427	19	77
813	0.622756	5.12903	19.5047	12.6225	20	13	14.5	11.5	20120427	17	84
813	0.937135	4.58325	10.0938	10.2386	11	10	14.5	11.5	20120427	20	45
813	0.927577	7.19285	8.81719	7.09062	9	8	14.5	11.5	20120427	20	75
813	0.695028	4.55992	18.6438	9.59678	19	9	14.5	11.5	20120427	19	64
813	0.775049	2.83212	15.2594	8.77158	16	9	14.5	11.5	20120427	20	9
813	1.73662	2.27877	15.9422	13.2643	16	15	14.5	11.5	20120427	19	70
813	0.4394	5.08983	9.76719	9.62735	10	10	14.5	11.5	20120427	17	55
813	0.471794	3.95024	17.4563	14.1201	17	14	14.5	11.5	20120427	18	60
813	1.5944	7.45668	21.7016	9.56622	22	8	14.5	11.5	20120427	19	94
813	1.04978	6.87757	20.9594	9.13834	22	9	14.5	11.5	20120427	18	36
813	0.347396	7.62194	21.7906	13.7228	22	14	14.5	11.5	20120427	20	84
813	0.980034	6.65827	20.1875	8.03807	20	9	14.5	11.5	20120427	17	66
818	1.34403	3.53084	11.2516	10.1164	12	9	14.5	11.5	20120423	1	52
818	2.73727	1.83081	16.0016	10.4525	15	13	14.5	11.5	20120423	1	25
818	4.37743	2.44691	15.3781	13.7839	12	11	14.5	11.5	20120423	4	89
818	3.60671	2.53914	13.3297	13.7534	11	11	14.5	11.5	20120423	1	16
818	1.4495	5.2388	19.4156	9.68847	18	10	14.5	11.5	20120423	1	37
818	0.927397	3.16594	13.8344	8.40483	13	8	14.5	11.5	20120423	1	73
818	0.792486	2.95729	14.5766	14.4563	14	15	14.5	11.5	20120423	2	75
818	0.37177	3.89667	17.1891	8.67989	17	9	14.5	11.5	20120423	3	98
818	3.3088	4.07491	17.4859	14.2729	17	11	14.5	11.5	20120423	2	71
818	3.92608	3.99899	10.6281	12.5003	7	11	14.5	11.5	20120423	1	66
818	8.52227	2.00637	16.5063	11.5223	8	11	14.5	11.5	20120423	3	18
818	3.36821	3.52664	11.3406	9.93298	14	12	14.5	11.5	20120423	3	59
818	0.512367	1.9612	12.7953	12.4697	13	12	14.5	11.5	20120423	4	66
818	3.51073	2.17566	16.625	11.0332	20	12	14.5	11.5	20120423	3	16
818	12.4543	5.42547	17.1297	6.75442	7	14	14.5	11.5	20120423	1	31
818	13.1807	6.72219	20.1281	7.82413	7	9	14.5	11.5	20120423	1	52
818	3.17713	1.78339	15.6453	12.867	18	15	14.5	11.5	20120423	1	69
818	1.30279	3.61946	13.3	14.9147	12	15	14.5	11.5	20120423	1	55
818	7.30063	1.26594	15.7047	11.889	9	9	14.5	11.5	20120423	4	33
818	3.16453	3.79093	18.2875	11.3389	20	14	14.5	11.5	20120423	4	94
818	5.80664	2.19052	13.6266	13.5088	9	10	14.5	11.5	20120423	3	89
818	10.3502	12.282	25.8281	6.75442	16	10	14.5	11.5	20120423	2	75
818	6.44222	0.745482	13.8641	11.889	19	8	14.5	11.5	20120423	3	68
818	1.03768	0.667065	14.9625	11.9807	16	12	14.5	11.5	20120423	1	5
818	0.918695	1.99862	14.7844	13.4783	14	13	14.5	11.5	20120423	1	44
818	0.78294	3.8001	16.5953	14.6702	17	14	14.5	11.5	20120423	1	95
818	1.05608	3.92827	18.1094	13.0504	18	12	14.5	11.5	20120423	4	95
818	1.18269	6.19498	20.6625	12.1335	21	11	14.5	11.5	20120423	1	73
818	1.25981	6.23669	8.40156	12.8059	8	14	14.5	11.5	20120423	2	69
818	1.03991	3.68585	17.9906	12.6836	17	13	14.5	11.5	20120423	4	84
818	0.454426	4.72654	10.45	13.9367	10	14	14.5	11.5	20120423	1	45
818	6.6751	5.36059	19.3562	9.23003	16	15	14.5	11.5	20120423	3	16
818	3.80078	2.42362	12.4391	12.7753	12	9	14.5	11.5	20120423	1	69
818	11.8997	4.82423	18.4359	8.71046	7	12	14.5	11.5	20120423	1	48
818	0.998482	3.45716	15.6453	14.7619	15	14	14.5	11.5	20120423	3	48
818	6.05923	3.75483	18.1391	10.5748	14	15	14.5	11.5	20120423	3	56
818	5.13772	2.34978	13.1219	9.59678	8	10	14.5	11.5	20120423	2	30
818	2.04165	2.34657	14.9625	9.19946	14	11	14.5	11.5	20120423	1	30
818	1.14057	0.610599	14.3391	10.911	14	12	14.5	11.5	20120423	2	48
818	0.801642	5.32616	19.8016	12.0113	19	12	14.5	11.5	20120423	1	27
818	2.24184	0.890253	14.9922	10.7582	15	13	14.5	11.5	20120423	4	57
818	1.44466	5.99403	8.60938	10.3914	10	10	14.5	11.5	20120423	3	65
818	1.51718	5.43803	19.5344	9.44397	20	8	14.5	11.5	20120423	2	73
818	5.18224	8.98337	23.4828	11.4	19	14	14.5	11.5	20120423	3	46
818	12.3513	7.85577	22.325	12.1946	10	13	14.5	11.5	20120423	3	94
818	3.75873	4.68791	18.6438	13.6922	22	12	14.5	11.5	20120423	4	41
818	0.841096	0.653318	14.1609	10.9416	15	11	14.5	11.5	20120423	2	55
818	6.96533	7.52578	21.9391	10.3609	16	14	14.5	11.5	20120423	3	46
818	1.63375	3.21063	17.3672	10.0552	19	10	14.5	11.5	20120423	1	84
818	0.630467	2.80362	11.6969	11.5528	12	11	14.5	11.5	20120423	4	59
818	9.27018	6.49306	19.8313	7.79357	14	15	14.5	11.5	20120423	4	55
818	3.32558	9.68293	5.72969	7.39625	9	8	14.5	11.5	20120423	1	46
818	5.07899	8.8345	22.9781	9.01609	22	14	14.5	11.5	20120423	2	48
818	5.70982	2.83579	12.4984	13.5088	14	8	14.5	11.5	20120423	2	45
818	2.68596	10.2097	24.4328	9.13834	22	8	14.5	11.5	20120423	4	38
818	1.38986	0.227141	14.5469	11.2777	14	10	14.5	11.5	20120423	3	56
818	9.36926	3.69161	10.8359	11.9501	20	10	14.5	11.5	20120423	3	77
818	1.38387	2.93189	11.875	12.8059	13	12	14.5	11.5	20120423	3	59
818	1.22247	5.30445	9.20312	11.2166	8	11	14.5	11.5	20120423	3	50
818	4.36117	1.94231	12.5578	11.5223	9	9	14.5	11.5	20120423	4	34
818	0.927627	2.7416	14.9031	14.2118	14	14	14.5	11.5	20120423	2	73
818	2.12976	6.6845	7.8375	12.0418	7	14	14.5	11.5	20120423	4	64
818	0.832012	4.35135	18.4062	13.4172	19	14	14.5	11.5	20120423	2	45
818	7.56076	2.22336	13.2109	9.68847	7	14	14.5	11.5	20120423	3	69
818	2.36462	8.23982	6.26406	11.2472	7	9	14.5	11.5	20120423	1	50
818	0.953678	5.33094	9.29219	10.3609	10	11	14.5	11.5	20120423	2	91
818	5.86683	3.75017	11.6375	9.07721	16	13	14.5	11.5	20120423	2	39
818	2.92882	2.02633	13.0625	12.9282	13	10	14.5	11.5	20120423	1	52
818	0.905806	0.866662	15.2891	11.8584	15	11	14.5	11.5	20120423	2	73
818	1.06495	6.32612	20.0094	14.6091	21	15	14.5	11.5	20120423	2	53
818	0.8042	4.46808	18.5844	9.68847	19	9	14.5	11.5	20120423	1	82
818	2.45058	1.69006	12.9734	12.2252	14	10	14.5	11.5	20120423	3	84
818	3.71794	2.67158	15.0219	14.1201	13	11	14.5	11.5	20120423	4	43
818	4.37234	1.96853	16.2688	10.6359	16	15	14.5	11.5	20120423	1	43
818	2.66585	0.938036	15.4078	11.7362	14	14	14.5	11.5	20120423	1	48
818	3.76652	6.29451	10.5094	6.63217	7	8	14.5	11.5	20120423	2	59
818	5.60591	3.3281	11.4594	10.1469	17	11	14.5	11.5	20120423	4	40
818	2.01231	3.70003	18.0203	10.3609	20	10	14.5	11.5	20120423	1	66
818	2.83135	1.47736	13.2406	10.7276	14	8	14.5	11.5	20120423	1	50
818	0.9659	5.68803	10.0344	7.97694	11	8	14.5	11.5	20120423	4	2
818	8.71997	4.91821	16.0906	6.84611	13	15	14.5	11.5	20120423	4	18
818	4.18091	10.5275	4.77969	7.45737	7	11	14.5	11.5	20120423	1	9
818	3.08458	2.8818	17.0109	10.0858	16	13	14.5	11.5	20120423	4	25
818	2.53161	1.08986	13.5375	12.0113	12	10	14.5	11.5	20120423	4	50
818	7.96016	2.37563	12.9437	13.2949	7	8	14.5	11.5	20120423	4	68
818	1.56506	2.75402	15.4375	14.0895	17	14	14.5	11.5	20120423	1	21
818	1.03773	4.78456	10.2719	9.26059	11	10	14.5	11.5	20120423	2	50
818	2.35078	5.81848	8.75781	12.4391	7	14	14.5	11.5	20120423	3	66
818	2.77341	2.19312	14.7547	9.32172	12	9	14.5	11.5	20120423	1	52
818	0.981461	4.01128	10.5391	12.1335	11	13	14.5	11.5	20120423	2	30
818	6.89332	1.26967	15.4969	12.2863	22	10	14.5	11.5	20120423	2	43
818	0.963374	8.90343	22.8594	8.43539	22	8	14.5	11.5	20120423	2	30
818	13.2781	8.79347	15.7641	20.2021	21	8	14.5	11.5	20120423	2	53
818	0.954724	1.54481	13.9531	10.0552	13	10	14.5	11.5	20120423	1	45
818	2.86587	2.09379	12.9141	12.867	11	15	14.5	11.5	20120423	1	69
818	2.45435	5.9171	17.9312	16.3206	20	15	14.5	11.5	20120423	1	91
818	2.40317	3.22028	12.2609	13.8145	10	13	14.5	11.5	20120423	1	52
818	1.15514	2.7316	13.5078	8.95496	14	10	14.5	11.5	20120423	2	50
818	8.13283	4.3476	17.0703	15.0064	9	14	14.5	11.5	20120423	4	48
818	1.70022	3.18806	11.8156	9.78016	13	11	14.5	11.5	20120423	1	48
818	7.91028	1.98649	13.1516	12.9587	20	9	14.5	11.5	20120423	3	37
818	2.16375	7.10869	7.62969	13.3255	9	15	14.5	11.5	20120423	4	55
818	0.873228	6.15935	8.40156	10.6359	9	10	14.5	11.5	20120423	1	70
818	1.02654	2.98588	17.4563	11.9196	17	11	14.5	11.5	20120423	2	11
818	1.93736	1.92042	16.1203	12.5308	18	13	14.5	11.5	20120423	4	34
818	7.78422	3.30587	15.7047	14.5786	22	10	14.5	11.5	20120423	4	34
818	3.79435	0.522711	14.3391	11.0027	18	12	14.5	11.5	20120423	1	52
818	10.4106	5.16675	9.67812	13.356	20	12	14.5	11.5	20120423	3	46
818	7.54071	1.23702	15.0813	12.592	8	10	14.5	11.5	20120423	3	41
818	1.55516	6.52084	7.98594	11.7973	7	13	14.5	11.5	20120423	1	62
818	2.70506	6.31367	10.925	6.29598	11	9	14.5	11.5	20120423	1	12
818	1.03221	2.15611	12.4391	12.1335	13	13	14.5	11.5	20120423	2	77
818	2.49702	4.00675	10.6281	12.5308	11	15	14.5	11.5	20120423	3	45
818	2.56751	2.4183	12.3203	10.4525	12	13	14.5	11.5	20120423	4	30
818	2.99161	5.67263	8.96562	12.7448	7	15	14.5	11.5	20120423	4	66
818	3.05485	6.31874	20.8109	11.1861	22	14	14.5	11.5	20120423	1	80
818	1.51791	3.84694	18.3469	11.5223	18	13	14.5	11.5	20120423	1	25
818	0.863968	8.26345	21.5828	7.24343	22	8	14.5	11.5	20120423	2	59
818	0.824041	5.20721	9.38125	10.5442	10	10	14.5	11.5	20120423	2	61
818	10.0778	1.9428	15.7641	10.0247	7	15	14.5	11.5	20120423	1	41
818	0.799087	0.772518	13.775	11.7668	14	11	14.5	11.5	20120423	2	50
818	5.51077	3.76043	11.9938	14.3035	17	12	14.5	11.5	20120423	4	95
818	3.03172	1.92024	13.0922	12.8059	11	15	14.5	11.5	20120423	4	69
818	1.09678	1.09122	15.4375	10.9416	16	10	14.5	11.5	20120423	1	68
818	5.62116	0.0797306	14.5766	11.5223	20	13	14.5	11.5	20120423	4	65
818	6.08454	9.46229	18.5844	2.96461	22	8	14.5	11.5	20120423	3	18
818	6.36283	4.07154	10.7172	9.9941	17	11	14.5	11.5	20120424	7	46
818	1.45185	5.73171	19.8906	13.4477	20	12	14.5	11.5	20120424	8	30
818	6.88309	2.59502	12.7359	9.59678	17	15	14.5	11.5	20120424	8	86
818	2.78594	5.85015	19.3859	8.28257	20	11	14.5	11.5	20120424	5	34
818	3.06671	1.2902	14.6953	12.7753	16	10	14.5	11.5	20120424	5	80
818	7.73967	3.01659	17.1891	12.867	10	10	14.5	11.5	20120424	7	30
818	1.57148	7.20272	7.57031	9.53566	7	11	14.5	11.5	20120424	5	21
818	2.15836	4.22125	18.6734	12.1335	19	10	14.5	11.5	20120424	5	27
818	1.70555	7.3524	7.21406	10.5137	8	9	14.5	11.5	20120424	8	16
818	10.3827	4.91088	19.2078	12.8976	9	11	14.5	11.5	20120424	5	80
818	6.47384	3.23301	12.7656	8.77158	11	15	14.5	11.5	20120424	8	100
818	6.77798	7.52655	21.1672	8.00751	18	14	14.5	11.5	20120424	7	34
818	8.14523	2.09365	15.4078	13.3866	8	10	14.5	11.5	20120424	5	59
818	0.895582	6.68294	8.60938	8.3437	8	9	14.5	11.5	20120424	6	2
818	2.23577	3.46858	17.3375	9.50509	19	11	14.5	11.5	20120424	6	59
818	2.63582	4.44728	18.6734	9.96354	17	12	14.5	11.5	20120424	6	39
818	1.97703	7.4997	21.9688	10.8193	20	11	14.5	11.5	20120424	6	36
818	5.501	4.34183	18.525	9.87185	14	13	14.5	11.5	20120424	8	23
818	1.59702	6.26807	9.41094	15.1592	11	15	14.5	11.5	20120424	5	30
818	2.72684	3.97843	13.4187	7.67131	12	10	14.5	11.5	20120424	6	71
818	2.35387	4.16526	18.5844	12.3169	19	10	14.5	11.5	20120424	6	59
818	2.97565	4.70112	10.4797	13.9367	10	11	14.5	11.5	20120424	5	77
818	0.765816	6.28906	20.4844	9.56622	21	9	14.5	11.5	20120424	8	62
818	1.72473	7.04491	21.4937	12.3475	21	14	14.5	11.5	20120424	6	34
818	7.09387	5.13004	18.6141	8.43539	12	11	14.5	11.5	20120424	8	34
818	2.14805	2.95274	11.5484	11.5834	13	10	14.5	11.5	20120424	6	75
818	0.993395	4.47359	10.0344	11.7668	11	12	14.5	11.5	20120424	8	71
818	1.4563	4.1144	18.6141	11.5528	20	12	14.5	11.5	20120424	5	57
818	2.90332	4.41333	11.6672	14.8842	12	12	14.5	11.5	20120424	6	64
818	6.87937	5.32147	15.1703	16.7791	14	10	14.5	11.5	20120424	7	2
818	4.27542	8.39626	6.23438	10.0247	10	8	14.5	11.5	20120424	8	64
818	1.65767	4.38555	18.4656	9.62735	20	9	14.5	11.5	20120424	6	34
818	9.36807	2.72082	11.7859	11.3083	21	13	14.5	11.5	20120424	6	62
818	2.11259	2.83021	12.1125	13.0198	10	13	14.5	11.5	20120424	7	34
818	5.31462	1.59638	15.7047	10.4525	21	10	14.5	11.5	20120424	7	39
818	1.61549	1.47856	15.4969	12.592	17	12	14.5	11.5	20120424	5	46
818	6.56308	0.725405	14.5172	12.2252	8	13	14.5	11.5	20120424	5	84
818	0.698504	4.22003	18.5844	12.5614	19	12	14.5	11.5	20120424	8	37
818	9.96796	5.56001	18.3172	7.45737	9	11	14.5	11.5	20120424	5	84
818	5.43129	3.31193	12.2906	13.9673	16	10	14.5	11.5	20120424	5	45
818	2.42111	2.55995	17.0406	11.1861	16	9	14.5	11.5	20120424	7	71
818	0.86971	2.04999	15.6156	9.78016	16	9	14.5	11.5	20120424	6	25
818	1.59604	4.78477	9.85625	12.6531	9	14	14.5	11.5	20120424	5	59
818	1.7306	4.70764	10.2719	13.57	11	12	14.5	11.5	20120424	5	68
818	3.21593	2.89222	16.9219	13.081	16	10	14.5	11.5	20120424	7	71
818	6.56348	1.19391	13.3297	11.7362	7	10	14.5	11.5	20120424	5	60
818	3.27639	3.03905	16.0906	14.0895	15	11	14.5	11.5	20120424	7	58
818	1.56314	7.06729	21.4937	10.4831	21	9	14.5	11.5	20120424	8	59
818	11.9252	5.25504	19.5938	10.208	8	13	14.5	11.5	20120424	6	9
818	3.04247	1.53622	13.0625	12.0418	13	9	14.5	11.5	20120424	8	52
818	4.63485	4.4503	18.8219	12.5614	18	8	14.5	11.5	20120424	5	43
818	2.51129	3.73514	10.8359	12.2252	12	10	14.5	11.5	20120424	6	37
818	0.797648	4.9195	19.3562	12.2863	19	13	14.5	11.5	20120424	6	80
818	1.24611	7.79846	7.62969	15.1898	8	14	14.5	11.5	20120424	6	86
818	1.46933	1.02708	13.5375	11.8584	15	12	14.5	11.5	20120424	5	57
818	9.01336	5.18271	13.9828	16.6568	21	11	14.5	11.5	20120424	7	85
818	2.94247	6.22292	20.7219	11.6139	19	14	14.5	11.5	20120424	5	43
818	1.12632	6.34988	20.2766	8.86327	21	8	14.5	11.5	20120424	8	86
818	1.23883	7.05926	20.5734	15.0981	20	14	14.5	11.5	20120424	5	9
818	1.16648	2.47931	13.7453	9.13834	14	8	14.5	11.5	20120424	5	37
818	3.38203	2.23746	16.6547	12.1029	18	9	14.5	11.5	20120424	8	66
818	6.9327	4.64035	17.9016	8.3437	11	9	14.5	11.5	20120424	6	16
818	11.5047	5.22634	19.5047	9.9941	8	10	14.5	11.5	20120424	7	9
818	5.88089	5.15572	19.475	10.1469	14	8	14.5	11.5	20120424	7	88
818	1.62262	5.87432	10.0047	15.2815	11	14	14.5	11.5	20120424	8	57
818	5.01524	3.53088	11.4594	13.2949	7	11	14.5	11.5	20120424	8	62
818	4.65836	3.58619	17.6047	13.2949	13	14	14.5	11.5	20120424	5	66
818	2.06479	5.4949	19.8016	10.0552	20	8	14.5	11.5	20120424	5	62
818	1.48358	5.97775	8.60938	10.4831	10	11	14.5	11.5	20120424	5	82
818	1.35165	5.52533	20.0094	11.9196	21	11	14.5	11.5	20120424	7	76
818	0.854164	1.40958	14.8438	12.867	14	13	14.5	11.5	20120424	6	66
818	14.2494	6.0306	20.3359	13.0198	7	8	14.5	11.5	20120424	6	62
818	3.31403	4.63232	19.0297	12.4697	22	11	14.5	11.5	20120424	5	43
818	1.52514	0.344933	14.5172	11.1555	13	11	14.5	11.5	20120424	7	23
818	3.64823	3.55234	17.3969	9.44397	20	12	14.5	11.5	20120424	5	81
818	11.0064	5.50011	19.8906	12.592	9	11	14.5	11.5	20120424	5	71
818	7.33618	2.81153	17.3078	11.6445	10	11	14.5	11.5	20120424	6	40
818	2.27881	2.1064	16.2094	10.2692	16	8	14.5	11.5	20120424	5	64
818	1.52588	2.16442	15.3781	13.4783	15	12	14.5	11.5	20120424	7	37
818	5.23955	4.11377	10.9547	9.4134	16	8	14.5	11.5	20120424	8	52
818	2.01155	4.4948	10.0344	12.0113	10	10	14.5	11.5	20120424	8	87
818	5.7057	3.68223	17.0703	8.86327	21	13	14.5	11.5	20120424	6	21
818	0.777723	6.81688	21.3156	11.3694	22	11	14.5	11.5	20120424	8	66
818	1.51384	3.25469	13.5375	14.6091	15	15	14.5	11.5	20120424	7	100
818	4.70547	2.44414	13.3594	13.6617	14	9	14.5	11.5	20120424	7	91
818	2.25309	1.7313	16.1797	11.9196	15	10	14.5	11.5	20120424	6	66
818	1.1715	2.7381	17.0109	12.592	16	12	14.5	11.5	20120424	8	37
818	14.3033	6.03119	19.8313	8.67989	7	15	14.5	11.5	20120424	8	59
818	3.20365	3.88379	17.8422	13.4783	15	12	14.5	11.5	20120424	5	48
818	1.76828	3.60089	12.2609	8.67989	14	9	14.5	11.5	20120424	5	34
818	2.90812	5.7143	19.8609	13.4783	17	14	14.5	11.5	20120424	7	23
818	4.24472	2.35557	13.9234	13.7839	12	10	14.5	11.5	20120424	7	23
818	4.69012	4.21251	18.6734	12.0724	21	8	14.5	11.5	20120424	5	34
818	1.81647	6.94185	20.7219	14.5786	19	14	14.5	11.5	20120424	7	50
818	0.841142	8.09859	7.6	15.7399	8	15	14.5	11.5	20120424	8	50
818	1.74449	2.05484	16.3578	12.378	17	14	14.5	11.5	20120424	6	19
818	6.78776	6.49844	9.79688	15.9845	13	10	14.5	11.5	20120424	6	14
818	1.20564	1.70984	13.0328	12.378	12	13	14.5	11.5	20120424	7	34
818	2.95951	4.24303	10.9547	9.1689	8	9	14.5	11.5	20120424	6	95
818	2.07991	1.62332	13.0328	12.1946	12	14	14.5	11.5	20120424	7	89
818	1.25444	5.73719	11.2516	16.229	11	15	14.5	11.5	20120424	6	88
818	4.21396	4.37071	16.9812	15.0981	16	11	14.5	11.5	20120424	7	13
818	2.29167	3.9528	18.1094	13.1115	19	11	14.5	11.5	20120424	6	93
818	1.2015	5.48694	19.8016	10.0858	21	10	14.5	11.5	20120424	7	31
818	13.5117	6.56122	20.8109	13.2949	8	9	14.5	11.5	20120424	8	75
818	2.51193	5.39632	9.41094	13.2949	7	14	14.5	11.5	20120424	7	39
818	5.97702	5.24043	9.2625	11.6751	15	10	14.5	11.5	20120424	7	15
818	2.13873	3.72737	11.9938	8.74102	14	8	14.5	11.5	20120424	6	37
818	4.49199	3.84856	18.3469	11.6139	22	9	14.5	11.5	20120424	5	59
818	2.60272	1.5341	15.675	10.5137	15	8	14.5	11.5	20120424	7	46
818	6.45387	3.23424	15.0516	8.31314	12	14	14.5	11.5	20120424	5	23
818	1.65018	4.90575	18.7922	13.8756	20	15	14.5	11.5	20120424	6	34
818	2.06428	2.47423	15.2891	13.845	17	15	14.5	11.5	20120424	6	63
818	0.971809	5.87038	20.3656	11.7362	21	11	14.5	11.5	20120424	7	81
818	1.3903	4.43853	18.3766	13.6617	18	15	14.5	11.5	20120424	6	12
818	0.303784	6.33377	19.7125	15.0981	20	15	14.5	11.5	20120424	8	62
818	3.12295	0.499963	14.8141	11.889	16	9	14.5	11.5	20120424	5	59
818	2.76697	1.4782	13.0625	11.1555	11	13	14.5	11.5	20120424	7	66
818	9.41387	4.59895	18.6438	9.50509	11	15	14.5	11.5	20120425	10	3
818	4.49889	6.55542	19.9797	15.0981	16	13	14.5	11.5	20120425	11	80
818	5.53566	1.63845	15.4672	10.1775	21	10	14.5	11.5	20120425	10	30
818	5.84971	2.46276	12.1422	10.7887	7	8	14.5	11.5	20120425	10	50
818	4.79561	2.71245	16.5063	13.3255	21	15	14.5	11.5	20120425	9	30
818	3.17881	1.70952	16.2094	11.5223	19	10	14.5	11.5	20120425	11	59
818	7.90958	0.689406	15.1703	11.3389	8	8	14.5	11.5	20120425	12	52
818	6.17469	1.26568	15.0219	12.6531	20	9	14.5	11.5	20120425	10	41
818	1.65818	4.28993	10.2125	11.6445	10	10	14.5	11.5	20120425	9	96
818	3.36792	1.21749	13.3	11.7056	14	15	14.5	11.5	20120425	12	34
818	2.62078	1.41659	13.1219	11.8279	15	10	14.5	11.5	20120425	9	59
818	3.59529	3.60024	12.825	8.31314	16	10	14.5	11.5	20120425	12	84
818	5.94476	3.50722	15.5266	14.8536	11	11	14.5	11.5	20120425	12	46
818	4.72654	3.86714	18.3172	10.8804	16	15	14.5	11.5	20120425	10	73
818	3.38737	6.15834	20.1875	9.13834	22	12	14.5	11.5	20120425	12	91
818	2.19868	2.19026	16.0609	9.96354	18	11	14.5	11.5	20120425	11	32
818	7.09194	8.04125	6.94688	8.74102	14	8	14.5	11.5	20120425	12	96
818	3.50218	2.99961	11.6672	10.5137	12	14	14.5	11.5	20120425	11	30
818	2.33134	3.55695	18.05	11.2777	20	10	14.5	11.5	20120425	11	48
818	5.57682	7.64977	7.21406	9.1689	10	14	14.5	11.5	20120425	10	52
818	6.03042	1.49716	14.7547	10.0247	20	13	14.5	11.5	20120425	9	5
818	2.41121	4.32792	10.6281	9.56622	13	10	14.5	11.5	20120425	11	44
818	5.69532	1.50203	14.6953	12.9893	9	13	14.5	11.5	20120425	9	37
818	3.2512	3.09528	16.7734	13.6005	20	14	14.5	11.5	20120425	9	62
818	1.59043	4.45908	18.6141	9.78016	20	9	14.5	11.5	20120425	12	30
818	7.55832	3.3739	17.7531	10.6054	11	14	14.5	11.5	20120425	12	46
818	7.29341	2.32369	14.0719	13.7839	7	12	14.5	11.5	20120425	12	37
818	3.79175	4.23247	10.2719	11.3083	14	12	14.5	11.5	20120425	12	37
818	3.90798	2.8014	14.1016	14.2729	18	14	14.5	11.5	20120425	12	43
818	2.50744	1.32435	15.3484	10.4831	15	8	14.5	11.5	20120425	10	55
818	6.10492	0.886985	15.0516	12.1946	9	13	14.5	11.5	20120425	12	46
818	2.83058	8.3922	22.2063	14.8231	22	12	14.5	11.5	20120425	11	91
818	4.90757	3.24328	12.4688	14.0284	8	12	14.5	11.5	20120425	10	34
818	2.05119	4.2388	18.2875	9.59678	17	8	14.5	11.5	20120425	11	34
818	4.08804	3.28289	17.7828	11.5223	21	9	14.5	11.5	20120425	12	34
818	4.52467	4.02078	18.3469	10.3303	22	13	14.5	11.5	20120425	12	28
818	3.21236	3.71797	18.1687	12.1029	19	9	14.5	11.5	20120425	9	28
818	3.83059	3.17815	15.5859	14.4869	14	11	14.5	11.5	20120425	10	76
818	1.85839	2.87223	11.6375	11.7362	13	13	14.5	11.5	20120425	11	43
818	1.48157	4.21947	17.8422	8.9244	19	8	14.5	11.5	20120425	10	65
818	4.89276	1.61305	15.3781	10.1469	16	15	14.5	11.5	20120425	11	34
818	5.05527	2.89173	11.9047	12.7753	7	14	14.5	11.5	20120425	9	34
818	2.455	1.83254	12.7063	11.1249	15	12	14.5	11.5	20120425	10	43
818	4.35408	1.46716	13.6562	10.2997	18	10	14.5	11.5	20120425	9	62
818	12.8361	5.56515	19.9203	10.2386	8	15	14.5	11.5	20120425	12	44
818	2.48594	4.06075	10.7469	13.0504	13	12	14.5	11.5	20120425	9	85
818	1.99746	2.526	12.0234	11.0027	12	13	14.5	11.5	20120425	10	52
818	3.21255	5.64163	9.32188	9.26059	11	12	14.5	11.5	20120425	10	75
818	3.29699	1.76954	16.0609	10.6665	18	8	14.5	11.5	20120425	9	48
818	3.15968	2.96588	11.8453	10.1775	15	10	14.5	11.5	20120425	10	41
818	1.51106	3.04907	11.4891	11.9807	13	12	14.5	11.5	20120425	12	55
818	6.50543	3.62587	12.4688	8.49651	9	14	14.5	11.5	20120425	10	69
818	1.999	2.63771	17.1297	11.7056	19	11	14.5	11.5	20120425	10	50
818	2.97862	4.93152	9.58906	11.9501	10	9	14.5	11.5	20120425	10	62
818	0.7223	4.03852	10.7172	10.0858	10	10	14.5	11.5	20120425	11	62
818	2.3098	4.51317	19	11.1555	17	10	14.5	11.5	20120425	12	96
818	1.90877	5.40586	19.8906	11.0944	20	13	14.5	11.5	20120425	11	75
818	4.043	5.50938	20.0094	11.4917	18	15	14.5	11.5	20120425	12	12
818	6.86847	2.38309	16.7437	10.6971	10	12	14.5	11.5	20120425	12	28
818	2.29668	2.80831	17.3078	11.5528	19	10	14.5	11.5	20120425	10	37
818	4.55613	5.54925	20.0094	12.1641	16	10	14.5	11.5	20120425	11	55
818	3.61009	2.00867	16.2984	10.6054	19	13	14.5	11.5	20120425	12	23
818	3.93688	4.57386	18.7625	9.84129	15	11	14.5	11.5	20120425	11	34
818	1.64672	1.19562	13.3594	11.8584	15	12	14.5	11.5	20120425	9	41
818	3.15568	1.71895	13.0922	10.5137	15	8	14.5	11.5	20120425	12	34
818	5.87583	2.15508	13.0031	13.0504	10	8	14.5	11.5	20120425	10	30
818	1.09933	1.0603	14.9922	12.4391	16	12	14.5	11.5	20120425	9	44
818	2.86497	6.89101	7.68906	10.4525	9	13	14.5	11.5	20120425	12	66
818	3.95107	4.03847	18.1094	9.68847	22	9	14.5	11.5	20120425	10	2
818	5.64434	2.40247	15.0813	9.1689	18	14	14.5	11.5	20120425	12	3
818	8.69995	6.69637	20.6625	14.1201	13	10	14.5	11.5	20120425	12	70
818	7.77262	5.78925	19.7719	9.10777	12	9	14.5	11.5	20120425	12	84
818	1.68739	4.97996	19.475	11.2777	21	12	14.5	11.5	20120425	11	41
818	12.461	5.8995	20.3953	11.2777	8	10	14.5	11.5	20120425	11	58
818	1.9126	2.07487	15.9125	13.0198	14	13	14.5	11.5	20120425	9	45
818	4.61991	2.68986	12.7656	9.44397	12	14	14.5	11.5	20120425	9	53
818	5.74079	3.31669	17.6938	10.6054	14	15	14.5	11.5	20120425	12	25
818	2.37184	5.08588	9.61875	12.9282	11	11	14.5	11.5	20120425	10	46
818	0.917929	3.90143	18.3469	10.8499	18	10	14.5	11.5	20120425	10	55
818	4.66605	4.4252	10.2719	12.8059	14	10	14.5	11.5	20120425	11	44
818	3.69172	1.51463	15.675	10.5442	13	8	14.5	11.5	20120425	9	53
818	5.49466	4.44589	18.1984	13.9673	22	10	14.5	11.5	20120425	9	66
818	4.56467	2.82323	12.0828	12.9587	8	15	14.5	11.5	20120425	10	81
818	2.41266	5.74774	20.2469	11.4	20	9	14.5	11.5	20120425	11	41
818	4.79667	2.55524	16.4172	9.81072	20	13	14.5	11.5	20120425	12	39
818	2.91183	5.74954	20.2469	11.6751	22	14	14.5	11.5	20120425	11	68
818	3.40663	2.00208	12.6172	10.8193	10	13	14.5	11.5	20120425	9	12
818	1.48312	3.34287	17.1594	9.47453	17	8	14.5	11.5	20120425	11	80
818	9.43895	3.43729	17.8422	10.6971	9	14	14.5	11.5	20120425	9	73
818	1.62891	7.40226	21.85	12.378	22	14	14.5	11.5	20120425	9	50
818	7.54951	2.28958	16.5359	10.4525	9	10	14.5	11.5	20120425	9	35
818	4.08244	0.90027	14.9625	10.7276	18	8	14.5	11.5	20120425	12	34
818	5.59095	4.57237	19.0594	11.1555	15	15	14.5	11.5	20120425	10	95
818	2.90274	5.37664	19.4156	9.32172	22	8	14.5	11.5	20120425	9	56
818	2.21927	4.35302	18.7922	12.2252	21	12	14.5	11.5	20120425	12	52
818	5.21151	3.02855	13.1516	14.2118	8	15	14.5	11.5	20120425	9	71
818	3.30407	1.77762	12.9141	10.6971	13	14	14.5	11.5	20120425	10	98
818	2.02833	1.5275	15.7047	12.4391	17	14	14.5	11.5	20120425	12	41
818	4.42744	2.24341	16.6844	12.0113	21	13	14.5	11.5	20120425	11	59
818	5.14559	1.82618	12.6766	11.4	9	15	14.5	11.5	20120425	11	52
818	4.97903	7.07175	21.4937	10.4525	18	14	14.5	11.5	20120425	11	41
818	2.79673	5.67933	19.95	9.90241	22	8	14.5	11.5	20120425	10	36
818	2.40426	1.8956	16.3875	11.6751	17	14	14.5	11.5	20120425	9	45
818	3.24403	5.81237	20.3062	11.7668	22	9	14.5	11.5	20120425	10	87
818	1.77346	8.08637	6.56094	9.96354	8	11	14.5	11.5	20120425	10	34
818	4.0711	6.14841	18.6734	16.015	18	12	14.5	11.5	20120425	10	62
818	2.03404	5.20227	9.85625	13.845	9	12	14.5	11.5	20120425	11	34
818	1.29844	1.98257	15.5859	9.84129	15	11	14.5	11.5	20120425	11	73
818	13.7456	18.3888	0.0296875	0.152815	7	12	14.5	11.5	20120425	9	59
818	3.09846	5.1055	19.2375	9.59678	22	11	14.5	11.5	20120425	12	34
818	1.38885	5.15564	19.6531	11.3389	21	11	14.5	11.5	20120425	12	44
818	6.85304	0.258817	14.3094	11.6751	8	9	14.5	11.5	20120425	10	32
818	4.42968	3.28599	17.7828	11.6445	22	13	14.5	11.5	20120425	11	2
818	3.84379	1.3482	15.6453	10.7887	13	8	14.5	11.5	20120425	11	23
818	1.47764	2.06693	15.4375	9.65791	14	10	14.5	11.5	20120425	11	44
818	4.1814	4.10863	18.3172	13.0198	22	15	14.5	11.5	20120425	9	80
818	8.92865	4.46475	18.7031	9.9941	10	8	14.5	11.5	20120425	9	27
818	4.25989	3.99874	18.2578	12.867	14	13	14.5	11.5	20120425	9	28
818	5.16682	1.65211	16.15	11.5834	11	12	14.5	11.5	20120425	12	51
818	9.84017	2.67118	16.8031	10.1469	7	11	14.5	11.5	20120425	12	65
818	5.12954	1.36268	15.8531	11.3389	11	13	14.5	11.5	20120426	14	87
818	5.73777	2.75495	11.8156	10.8804	7	14	14.5	11.5	20120426	13	77
818	1.52365	3.84894	14.2797	15.3426	15	14	14.5	11.5	20120426	14	34
818	6.34645	5.47705	19.9203	12.2863	14	10	14.5	11.5	20120426	16	52
818	0.44122	2.19277	16.6844	11.3083	17	11	14.5	11.5	20120426	13	77
818	10.1136	3.61847	17.4563	9.4134	8	13	14.5	11.5	20120426	13	80
818	2.5188	1.01827	14.3094	12.5003	14	15	14.5	11.5	20120426	13	59
818	6.30137	1.39458	13.7156	12.6531	8	10	14.5	11.5	20120426	16	16
818	6.14414	1.7544	13.775	9.90241	8	12	14.5	11.5	20120426	16	41
818	1.24226	3.3202	13.1516	8.46595	12	8	14.5	11.5	20120426	14	91
818	9.18699	3.58108	18.0797	11.4	9	10	14.5	11.5	20120426	14	41
818	1.08953	2.67721	12.0234	10.4831	13	10	14.5	11.5	20120426	16	59
818	7.15888	1.69817	14.9328	13.1421	22	12	14.5	11.5	20120426	15	27
818	6.1903	4.0562	17.7531	9.07721	14	14	14.5	11.5	20120426	15	9
818	0.528709	2.931	11.7562	12.5308	12	13	14.5	11.5	20120426	13	30
818	4.76434	1.42361	15.5266	10.5137	11	12	14.5	11.5	20120426	16	27
818	6.07366	2.60318	15.5266	9.10777	17	15	14.5	11.5	20120426	13	54
818	4.496	4.28351	18.2578	9.44397	14	8	14.5	11.5	20120426	16	50
818	9.20957	3.31712	17.8125	11.6751	9	9	14.5	11.5	20120426	13	30
818	1.18155	1.58309	14.725	9.93298	14	9	14.5	11.5	20120426	14	82
818	6.71331	1.929	12.6172	11.9196	19	14	14.5	11.5	20120426	14	37
818	1.34604	2.75152	16.9219	12.8059	18	12	14.5	11.5	20120426	14	42
818	1.56147	1.44496	15.5266	10.4831	17	11	14.5	11.5	20120426	15	37
818	1.12916	3.91408	13.0328	15.1287	13	14	14.5	11.5	20120426	13	37
818	10.9178	4.78601	18.8219	9.44397	8	8	14.5	11.5	20120426	14	37
818	4.14911	1.07135	14.725	10.4525	18	13	14.5	11.5	20120426	14	41
818	3.98775	1.47895	15.9719	11.6445	12	12	14.5	11.5	20120426	13	25
818	1.17427	4.68417	19.0891	12.4391	18	12	14.5	11.5	20120426	13	55
818	12.524	5.85339	20.1875	10.1164	8	13	14.5	11.5	20120426	15	37
818	0.498211	1.83152	15.4969	9.96354	15	10	14.5	11.5	20120426	16	59
818	7.02276	2.38297	15.7047	9.44397	20	15	14.5	11.5	20120426	16	32
818	0.561125	5.95827	19.5344	8.31314	20	8	14.5	11.5	20120426	16	82
818	8.10832	0.169382	14.3391	11.5528	7	15	14.5	11.5	20120426	15	53
818	2.89365	5.96079	8.55	11.8584	9	9	14.5	11.5	20120426	14	59
818	0.597142	7.24308	21.0484	8.40483	21	9	14.5	11.5	20120426	13	53
818	6.08747	4.53244	18.5547	9.47453	16	15	14.5	11.5	20120426	14	20
818	0.547325	4.79561	10.1531	9.47453	10	10	14.5	11.5	20120426	16	62
818	2.39705	4.14588	10.8656	9.50509	9	8	14.5	11.5	20120426	14	59
818	2.22375	2.10302	13.8344	9.50509	16	9	14.5	11.5	20120426	14	52
818	0.722943	3.09737	11.6078	10.3914	11	10	14.5	11.5	20120426	13	91
818	9.14034	3.8903	16.15	7.97694	22	15	14.5	11.5	20120426	14	23
818	0.596279	3.99388	10.5094	11.3389	11	11	14.5	11.5	20120426	14	2
818	3.73467	3.9646	18.1984	12.9282	15	11	14.5	11.5	20120426	15	34
818	4.94774	2.1793	16.5656	12.1946	21	10	14.5	11.5	20120426	13	25
818	10.1486	4.35402	17.1	8.00751	7	9	14.5	11.5	20120426	13	18
818	3.68835	2.71925	11.8453	10.911	15	9	14.5	11.5	20120426	14	70
818	4.49296	4.60408	18.3766	9.01609	14	8	14.5	11.5	20120426	14	100
818	7.02725	3.97368	18.4656	11.2472	12	14	14.5	11.5	20120426	15	21
818	3.55547	3.75796	11.0437	10.0247	14	12	14.5	11.5	20120426	16	59
818	3.89765	6.18231	20.6031	10.5137	17	12	14.5	11.5	20120426	16	91
818	0.810521	0.285811	14.3391	11.7362	14	11	14.5	11.5	20120426	15	20
818	0.68011	6.12852	8.37187	11.4306	8	12	14.5	11.5	20120426	16	50
818	4.52515	4.30829	18.525	9.96354	14	10	14.5	11.5	20120426	16	48
818	7.31708	2.54349	17.0109	11.0944	10	9	14.5	11.5	20120426	15	34
818	4.36576	4.21283	11.3703	8.67989	12	13	14.5	11.5	20120426	13	69
818	4.86821	4.29865	11.7562	8.19088	11	13	14.5	11.5	20120426	14	30
818	0.883871	7.84876	6.76875	10.1469	7	11	14.5	11.5	20120426	14	77
818	1.71898	4.24594	15.4672	7.36568	16	9	14.5	11.5	20120426	14	75
818	1.06053	5.03837	19.2078	13.2949	20	14	14.5	11.5	20120426	15	41
818	1.08296	2.56821	16.0609	13.5394	17	13	14.5	11.5	20120426	14	32
818	3.53397	3.04874	11.4594	11.2777	8	12	14.5	11.5	20120426	13	59
818	2.82469	3.82071	15.8234	7.91582	13	8	14.5	11.5	20120426	13	41
818	10.1521	3.77036	18.1391	10.5137	8	10	14.5	11.5	20120426	15	25
818	2.69659	2.08953	12.4391	11.1555	15	12	14.5	11.5	20120426	14	55
818	4.39832	3.22686	17.6641	12.1335	21	15	14.5	11.5	20120426	13	46
818	6.66375	1.60774	15.3187	10.1164	9	8	14.5	11.5	20120426	15	69
818	1.70326	2.58348	16.3281	13.3255	18	13	14.5	11.5	20120426	13	35
818	3.82147	2.77701	11.8156	10.7887	8	11	14.5	11.5	20120426	14	34
818	4.86493	1.95531	16.2688	10.6665	12	13	14.5	11.5	20120426	16	35
818	4.64814	4.19755	18.4359	12.9587	16	9	14.5	11.5	20120426	13	30
818	7.86769	5.25198	9.85625	9.04665	15	15	14.5	11.5	20120426	16	88
818	4.28382	4.82291	9.67812	11.4	12	15	14.5	11.5	20120426	14	57
818	7.03732	7.19583	21.6125	12.592	15	15	14.5	11.5	20120426	14	62
818	2.6174	1.10039	14.6359	12.592	15	10	14.5	11.5	20120426	16	48
818	2.6862	3.1764	17.3672	12.867	19	15	14.5	11.5	20120426	13	69
818	2.31747	5.40576	19.6828	9.96354	22	10	14.5	11.5	20120426	13	85
818	1.99039	2.03338	12.7656	12.5614	14	11	14.5	11.5	20120426	14	34
818	3.17694	1.70679	12.825	11.8279	13	15	14.5	11.5	20120426	16	37
818	5.23569	1.53032	13.4781	10.3609	18	13	14.5	11.5	20120426	16	53
818	2.93391	3.23713	11.2812	11.1555	12	14	14.5	11.5	20120426	15	33
818	1.16008	5.63005	19.8609	9.78016	21	10	14.5	11.5	20120426	15	73
818	14.2324	6.32674	20.5141	9.53566	7	14	14.5	11.5	20120426	13	31
818	13.1575	7.35731	21.85	11.8279	9	9	14.5	11.5	20120426	16	85
818	1.65321	5.31682	19.5047	13.2949	21	14	14.5	11.5	20120426	13	34
818	3.22521	0.826586	14.9922	12.1641	18	11	14.5	11.5	20120426	16	46
818	1.29319	4.01196	10.7172	12.8365	12	13	14.5	11.5	20120426	15	60
818	2.76271	2.09678	16.2984	10.422	19	11	14.5	11.5	20120426	16	16
818	0.6463	2.07917	14.6953	13.57	15	13	14.5	11.5	20120426	13	65
818	6.89904	2.51352	17.0109	11.6139	11	15	14.5	11.5	20120426	16	27
818	6.79421	2.07497	14.2203	9.44397	21	9	14.5	11.5	20120426	14	59
818	2.68065	7.91194	22.325	10.3303	21	8	14.5	11.5	20120426	13	29
818	1.77436	1.89067	16.2391	10.7582	16	9	14.5	11.5	20120426	13	66
818	6.27788	4.80901	15.8234	6.87668	22	8	14.5	11.5	20120426	14	96
818	3.1725	7.33859	21.4641	13.8145	20	11	14.5	11.5	20120426	14	5
818	4.04375	2.05289	12.4688	11.7973	10	15	14.5	11.5	20120426	15	41
818	1.37728	5.61751	19.9203	10.0247	19	9	14.5	11.5	20120426	16	30
818	1.95105	0.370354	14.6359	11.1555	14	13	14.5	11.5	20120426	13	59
818	1.26573	6.82289	7.77813	10.3303	9	10	14.5	11.5	20120426	16	62
818	3.82128	7.45567	21.8203	10.0858	18	10	14.5	11.5	20120427	18	38
818	0.759018	1.60135	14.7547	13.081	14	13	14.5	11.5	20120427	18	46
818	0.309154	1.81422	13.2406	12.8059	13	13	14.5	11.5	20120427	20	59
818	3.85255	2.08171	12.8547	12.7753	16	15	14.5	11.5	20120427	19	34
818	3.75045	1.68917	15.7344	12.6531	12	13	14.5	11.5	20120427	17	73
818	1.09416	4.53702	10.2422	9.93298	10	11	14.5	11.5	20120427	18	84
818	2.4349	1.45956	13.0625	11.2472	14	9	14.5	11.5	20120427	19	69
818	3.54166	7.53132	6.97656	11.1555	10	13	14.5	11.5	20120427	20	60
818	1.12089	1.84673	16.2984	11.9196	16	13	14.5	11.5	20120427	18	48
818	1.36391	1.61683	15.0516	13.0198	16	14	14.5	11.5	20120427	18	73
818	5.29409	3.2082	17.2188	13.2032	14	9	14.5	11.5	20120427	18	35
818	1.30225	5.57538	19.2078	14.4869	18	14	14.5	11.5	20120427	18	63
818	1.98559	6.43219	8.16406	10.3914	7	12	14.5	11.5	20120427	19	53
818	0.348467	5.21673	9.32188	12.1335	9	12	14.5	11.5	20120427	18	87
818	3.1822	3.76163	10.7469	11.2472	13	9	14.5	11.5	20120427	20	37
818	5.76857	5.60137	16.0906	16.8708	13	12	14.5	11.5	20120427	19	95
818	2.63825	4.17467	10.3313	11.2777	9	9	14.5	11.5	20120427	20	77
818	11.1602	5.50489	9.61875	8.95496	19	15	14.5	11.5	20120427	18	77
818	1.42169	1.67809	13.3594	10.2692	14	9	14.5	11.5	20120427	18	53
818	3.58945	1.94657	12.5578	11.3694	15	14	14.5	11.5	20120427	18	77
818	8.74494	4.55156	18.1094	14.2729	10	11	14.5	11.5	20120427	19	34
818	0.948171	1.23327	13.3297	11.889	13	11	14.5	11.5	20120427	18	66
818	0.797946	5.37773	9.47031	9.59678	10	9	14.5	11.5	20120427	18	60
818	4.04246	0.690553	14.0719	12.0418	14	8	14.5	11.5	20120427	19	34
818	4.10853	3.15546	11.4	10.911	11	15	14.5	11.5	20120427	19	42
818	3.43562	3.25706	17.7234	11.0332	21	10	14.5	11.5	20120427	20	27
818	5.06338	5.0494	18.4656	8.37426	22	12	14.5	11.5	20120427	18	55
818	7.04363	1.89691	16.1203	10.5137	10	14	14.5	11.5	20120427	20	35
818	1.85578	5.77597	19.2969	8.28257	20	10	14.5	11.5	20120427	20	92
818	2.12741	1.93275	15.2891	13.2643	17	12	14.5	11.5	20120427	20	41
818	1.5465	1.61542	15.675	10.3914	15	9	14.5	11.5	20120427	19	75
818	2.76244	1.99796	14.2203	13.4783	13	11	14.5	11.5	20120427	19	50
818	3.47107	3.9272	12.0828	8.40483	9	10	14.5	11.5	20120427	17	36
818	3.28014	2.42922	12.2016	12.2863	9	13	14.5	11.5	20120427	20	71
818	4.57877	2.36878	15.3187	13.7228	19	11	14.5	11.5	20120427	20	27
818	0.786556	7.32827	21.7906	10.7582	22	10	14.5	11.5	20120427	19	62
818	1.60471	5.31859	9.2625	10.5748	10	12	14.5	11.5	20120427	20	62
818	0.677671	4.39958	10.1828	12.3475	10	13	14.5	11.5	20120427	19	53
818	5.76668	1.80847	15.3781	13.081	10	11	14.5	11.5	20120427	20	57
818	1.98341	5.96381	8.55	11.0944	8	13	14.5	11.5	20120427	20	62
818	2.87415	1.97701	14.1609	13.4477	17	13	14.5	11.5	20120427	20	62
818	0.482184	6.04969	8.46094	11.8584	8	12	14.5	11.5	20120427	19	66
818	4.20127	2.05258	12.5578	12.1641	12	8	14.5	11.5	20120427	18	59
818	2.44531	4.99428	9.58906	12.4086	12	12	14.5	11.5	20120427	17	44
818	5.88549	3.61186	11.3406	9.7496	14	15	14.5	11.5	20120427	19	69
818	1.55059	0.627394	14.1609	10.9721	13	12	14.5	11.5	20120427	19	20
818	1.42463	5.19384	18.6141	14.6702	20	15	14.5	11.5	20120427	17	80
818	6.83358	1.02149	15.4375	11.0944	22	13	14.5	11.5	20120427	18	34
818	3.40029	2.70309	16.5063	9.68847	19	12	14.5	11.5	20120427	20	14
818	4.54487	8.26445	22.6812	10.3303	20	14	14.5	11.5	20120427	17	37
818	1.09755	6.51876	21.0188	11.4917	22	11	14.5	11.5	20120427	17	55
818	2.38659	5.06458	13.1516	16.3818	13	14	14.5	11.5	20120427	18	59
818	1.61752	5.92551	8.96562	9.38284	9	11	14.5	11.5	20120427	17	73
818	5.13336	5.92491	19.9797	13.7534	15	15	14.5	11.5	20120427	19	63
818	1.21606	3.73381	17.1297	14.1507	18	15	14.5	11.5	20120427	17	37
818	0.393693	3.18166	16.8625	13.6311	17	14	14.5	11.5	20120427	19	37
818	3.18938	3.35189	11.1922	12.0418	10	15	14.5	11.5	20120427	19	12
818	2.86409	1.10083	13.7156	10.7276	16	9	14.5	11.5	20120427	18	41
818	2.5053	3.18546	11.6375	12.8976	13	15	14.5	11.5	20120427	20	44
818	4.20279	3.67011	18.1687	11.4	16	15	14.5	11.5	20120427	19	46
818	1.59115	4.50093	10.9547	14.2729	10	13	14.5	11.5	20120427	19	48
818	4.53972	3.01111	12.4688	13.7228	17	14	14.5	11.5	20120427	20	51
818	5.98368	5.65372	12.8844	6.08204	12	12	14.5	11.5	20120427	20	21
818	3.82973	3.73454	17.2484	14.0284	14	12	14.5	11.5	20120427	18	23
818	0.125989	5.65085	19.9203	9.90241	20	10	14.5	11.5	20120427	18	34
818	4.07053	1.16281	15.6156	11.8279	17	8	14.5	11.5	20120427	19	48
818	1.43045	5.30222	19.8016	11.5834	20	13	14.5	11.5	20120427	19	41
818	0.864402	0.789106	15.2891	11.4917	16	11	14.5	11.5	20120427	19	41
818	1.25418	4.5453	17.8719	14.548	19	14	14.5	11.5	20120427	20	34
818	4.51118	2.74311	12.6172	9.50509	13	14	14.5	11.5	20120427	20	66
818	8.36857	5.84711	20.2469	10.422	12	9	14.5	11.5	20120427	20	62
818	8.49555	3.49269	14.9625	8.03807	7	11	14.5	11.5	20120427	19	77
818	1.19111	8.81844	23.0969	9.53566	22	10	14.5	11.5	20120427	18	84
818	0.371761	6.30471	8.87656	8.64933	9	9	14.5	11.5	20120427	18	5
818	6.43784	6.9565	21.4047	12.3475	15	13	14.5	11.5	20120427	17	31
818	2.6217	3.41665	17.3969	9.68847	20	10	14.5	11.5	20120427	18	27
818	2.85004	2.73649	11.8453	12.1641	9	12	14.5	11.5	20120427	17	41
818	2.45927	3.48628	12.5578	14.3952	12	12	14.5	11.5	20120427	19	62
818	1.85729	5.3156	9.47031	9.78016	10	8	14.5	11.5	20120427	18	55
818	3.72288	2.88432	17.3672	11.1861	21	12	14.5	11.5	20120427	20	56
818	1.25508	6.16874	8.55	9.87185	8	11	14.5	11.5	20120427	18	37
818	2.32643	6.85215	21.2266	12.8059	22	15	14.5	11.5	20120427	17	48
818	14.494	8.42733	22.4734	8.77158	8	8	14.5	11.5	20120427	20	52
818	4.43139	4.91816	9.91563	9.71903	14	8	14.5	11.5	20120427	20	44
818	2.32759	1.50794	13.8344	10.1469	16	11	14.5	11.5	20120427	19	51
818	0.6142	3.96627	10.5391	11.7056	10	12	14.5	11.5	20120427	18	3
818	0.911314	2.33825	15.7937	13.4477	15	13	14.5	11.5	20120427	18	57
818	6.50863	9.20217	23.3344	8.9244	21	15	14.5	11.5	20120427	19	44
818	4.46394	3.59464	11.3109	9.84129	7	11	14.5	11.5	20120427	20	25
818	3.34857	2.67594	17.1594	11.7973	19	9	14.5	11.5	20120427	20	31
818	1.25895	6.25257	8.25313	11.7668	8	13	14.5	11.5	20120427	20	73
818	6.27143	1.52739	14.1609	12.9893	19	9	14.5	11.5	20120427	20	91
818	0.328081	7.29099	21.3156	14.0895	21	14	14.5	11.5	20120427	18	25
818	4.44053	3.46653	11.0437	11.7668	8	15	14.5	11.5	20120427	17	59
818	1.65639	5.88151	9.05469	13.7228	8	15	14.5	11.5	20120427	19	91
818	0.725003	2.50797	14.725	13.9979	14	14	14.5	11.5	20120427	18	82
818	1.85552	2.62005	16.4766	9.78016	17	8	14.5	11.5	20120427	17	39
818	2.22403	8.09236	22.5922	11.5528	21	10	14.5	11.5	20120427	18	87
818	1.71719	3.79976	10.7172	11.8584	12	13	14.5	11.5	20120427	19	89
818	7.67909	2.73562	12.4094	13.2643	18	8	14.5	11.5	20120427	18	37
818	0.95864	2.46644	16.6547	10.2997	16	11	14.5	11.5	20120427	18	28
818	1.69225	3.46156	11.0437	11.3083	11	13	14.5	11.5	20120427	18	41
818	1.92479	1.2603	14.9328	12.6836	14	11	14.5	11.5	20120427	20	34
818	4.8392	1.03483	15.5266	11.3694	19	8	14.5	11.5	20120427	20	41
818	2.0253	5.39208	9.29219	12.8976	10	11	14.5	11.5	20120427	19	41
818	1.48525	1.43999	13.8641	10.208	13	9	14.5	11.5	20120427	19	73
818	4.9314	2.40501	16.7141	12.4391	21	10	14.5	11.5	20120427	20	59
818	2.94712	5.03378	18.1984	14.9147	21	14	14.5	11.5	20120427	20	84
818	8.60863	2.46161	16.5359	10.1164	8	9	14.5	11.5	20120427	20	25
818	2.79563	3.24154	11.3406	12.2252	11	15	14.5	11.5	20120427	20	64
818	1.28452	5.70048	19.7422	9.26059	21	9	14.5	11.5	20120427	19	30
818	4.91223	1.41471	15.7937	12.0724	11	11	14.5	11.5	20120427	17	27
818	3.93963	2.76447	17.2484	11.7973	21	13	14.5	11.5	20120427	19	30
818	0.476194	4.0091	10.5391	10.8804	11	11	14.5	11.5	20120427	20	12
818	0.849468	1.45322	13.1516	12.0418	14	12	14.5	11.5	20120427	17	34
818	6.63518	3.83549	10.7172	12.1335	17	10	14.5	11.5	20120427	19	75
818	1.90183	9.46661	5.37344	8.98552	7	8	14.5	11.5	20120427	19	50
818	5.83628	3.2867	11.4	12.592	16	9	14.5	11.5	20120427	18	9
818	2.72341	4.41692	10.2125	12.5614	9	15	14.5	11.5	20120427	17	34
818	1.75466	2.41639	12.2609	12.4086	13	14	14.5	11.5	20120427	20	55
818	3.23387	4.74637	9.76719	11.8584	9	15	14.5	11.5	20120427	20	73
818	0.339925	4.1931	18.6734	11.0944	19	11	14.5	11.5	20120427	18	34
818	2.5123	4.86796	19.3266	12.1335	18	10	14.5	11.5	20120427	18	38
818	2.65753	1.88374	12.9437	12.5614	14	15	14.5	11.5	20120427	20	89
818	0.759188	3.67841	16.9516	14.2424	17	15	14.5	11.5	20120427	17	70
818	3.15971	2.98604	17.0703	13.0198	18	10	14.5	11.5	20120427	17	35
818	2.53034	2.50598	15.9125	13.57	18	15	14.5	11.5	20120427	20	48
818	4.26398	5.52501	19.8609	12.8365	18	9	14.5	11.5	20120427	18	43
818	7.36611	0.41322	14.1609	11.7362	21	9	14.5	11.5	20120427	19	48
818	1.1441	3.0784	17.5453	11.9501	18	13	14.5	11.5	20120427	19	2
848	1.81775	5.34236	15.4969	16.7485	15	15	14.5	11.5	20120423	1	48
848	1.136	5.66367	20.1281	12.1335	19	12	14.5	11.5	20120423	1	37
848	3.66734	0.32589	14.3391	11.2166	18	11	14.5	11.5	20120423	4	48
848	6.99936	4.62345	15.9422	15.8928	9	15	14.5	11.5	20120423	3	48
848	5.52193	1.10194	13.7453	10.6971	19	9	14.5	11.5	20120423	4	64
848	2.36619	1.51897	15.7047	10.5748	18	10	14.5	11.5	20120423	4	48
848	1.36452	2.95711	12.9437	8.98552	12	8	14.5	11.5	20120423	1	34
848	1.11372	5.59483	8.99531	12.5003	8	13	14.5	11.5	20120423	4	20
848	3.36142	6.01046	20.4547	12.3169	21	9	14.5	11.5	20120423	3	37
848	0.631352	3.82417	13.3891	15.1592	14	15	14.5	11.5	20120423	4	33
848	0.543108	2.06809	16.3578	12.4086	16	12	14.5	11.5	20120423	4	34
848	0.847452	2.48882	15.5859	9.26059	16	10	14.5	11.5	20120423	1	91
848	0.175194	4.81231	9.88594	12.867	10	13	14.5	11.5	20120423	2	37
848	5.1096	2.77271	12.1719	9.9941	9	14	14.5	11.5	20120423	1	32
848	1.98852	4.84643	18.1391	14.7008	20	14	14.5	11.5	20120423	4	73
848	4.44179	6.87834	17.5156	5.31796	20	9	14.5	11.5	20120423	4	98
848	1.76439	1.80738	15.5859	10.0552	17	9	14.5	11.5	20120423	4	65
848	0.981921	4.07627	10.8953	9.59678	10	10	14.5	11.5	20120423	1	37
848	1.17194	7.23673	20.7516	7.85469	21	9	14.5	11.5	20120423	4	7
848	6.44325	1.94875	12.6469	12.1029	7	9	14.5	11.5	20120423	2	18
848	0.324707	1.68772	14.725	13.1727	15	13	14.5	11.5	20120423	1	62
848	0.971738	2.01929	15.7937	13.0504	16	14	14.5	11.5	20120423	1	9
848	5.05503	1.36004	13.5969	10.4831	18	8	14.5	11.5	20120423	3	34
848	1.02034	5.95258	20.425	12.0724	20	13	14.5	11.5	20120423	2	4
848	2.03703	6.05373	19.7125	14.5786	21	13	14.5	11.5	20120423	4	48
848	2.26796	4.59798	18.525	13.7228	20	12	14.5	11.5	20120423	2	46
848	2.73132	2.37196	15.7344	9.47453	18	11	14.5	11.5	20120423	2	34
848	3.63061	5.87211	15.8828	17.207	13	15	14.5	11.5	20120423	3	66
848	6.54898	3.08396	15.3781	14.4563	19	9	14.5	11.5	20120423	3	41
848	3.64102	5.34299	19.8016	12.1641	18	9	14.5	11.5	20120423	2	45
848	2.14169	4.02745	10.6281	10.3914	9	9	14.5	11.5	20120423	4	50
848	1.7556	3.22226	11.3406	12.1335	10	11	14.5	11.5	20120423	2	27
848	2.44265	4.44096	10.4797	13.3866	11	11	14.5	11.5	20120423	3	59
848	2.33356	5.18499	9.32188	11.7668	7	12	14.5	11.5	20120423	3	46
848	3.92121	5.28056	13.8047	6.26542	15	10	14.5	11.5	20120423	2	99
848	1.67526	3.28676	17.7828	11.3389	18	13	14.5	11.5	20120423	3	77
848	5.47935	1.55102	15.7344	12.4391	20	9	14.5	11.5	20120423	3	48
848	1.53224	8.04018	22.1469	9.01609	21	8	14.5	11.5	20120423	2	48
848	2.11605	4.17715	13.4484	7.45737	12	9	14.5	11.5	20120423	1	30
848	2.8266	2.71415	11.7859	11.5223	9	12	14.5	11.5	20120423	2	38
848	7.06133	2.56198	16.3281	13.2949	21	8	14.5	11.5	20120423	1	19
848	1.60538	3.93341	18.2875	12.5614	19	14	14.5	11.5	20120423	3	59
848	0.883673	3.14631	11.6375	12.8059	12	12	14.5	11.5	20120423	1	71
848	5.2923	10.1743	24.2844	8.71046	19	9	14.5	11.5	20120423	1	35
848	0.616662	2.51294	13.5969	13.845	13	14	14.5	11.5	20120423	2	25
848	7.68519	3.05249	14.6656	14.548	7	14	14.5	11.5	20120423	2	23
848	1.24613	9.10811	23.2453	8.95496	22	9	14.5	11.5	20120423	1	41
848	0.526822	1.23242	15.4078	10.6665	15	11	14.5	11.5	20120423	2	59
848	7.30014	3.72827	13.1516	14.9759	11	8	14.5	11.5	20120423	4	34
848	3.08608	1.87589	13.3594	12.9893	11	11	14.5	11.5	20120423	3	27
848	2.4175	4.80618	11.875	15.526	10	14	14.5	11.5	20120423	3	71
848	1.07047	6.93529	21.0484	13.7839	20	14	14.5	11.5	20120423	2	2
848	3.5504	1.51058	14.9922	12.9282	17	10	14.5	11.5	20120423	4	30
848	1.32914	2.54293	16.8031	10.422	18	11	14.5	11.5	20120423	3	41
848	2.98677	6.35538	11.2516	16.9625	9	15	14.5	11.5	20120423	1	62
848	0.785152	5.03157	10.7766	14.8842	10	15	14.5	11.5	20120423	4	55
848	0.556402	1.57638	13.2703	10.5137	13	11	14.5	11.5	20120423	2	28
848	1.20182	2.4173	16.8328	12.1335	16	13	14.5	11.5	20120423	2	77
848	1.8187	1.84315	14.7547	13.3255	16	12	14.5	11.5	20120423	3	27
848	2.71036	2.72197	16.0906	9.29115	16	12	14.5	11.5	20120423	4	98
848	0.895821	5.85502	10.4797	7.24343	10	8	14.5	11.5	20120423	3	27
848	6.47264	1.03333	14.9922	12.4086	21	10	14.5	11.5	20120423	3	34
848	12.4704	4.59569	9.975	10.6971	22	14	14.5	11.5	20120423	2	66
848	1.58884	3.48663	11.5484	13.356	10	13	14.5	11.5	20120423	1	20
848	1.91015	3.05693	17.2188	12.8976	17	11	14.5	11.5	20120423	4	48
848	1.26135	4.55862	10.6281	13.9062	10	15	14.5	11.5	20120423	4	45
848	3.58812	4.2397	10.3313	10.7276	8	8	14.5	11.5	20120423	3	34
848	0.5507	2.12895	15.1109	13.5394	15	13	14.5	11.5	20120423	4	30
848	0.885214	0.728754	14.4281	12.2252	14	13	14.5	11.5	20120423	1	50
848	0.783464	0.431419	14.1609	11.7668	14	11	14.5	11.5	20120423	4	34
848	6.82692	2.84077	14.6953	14.334	8	13	14.5	11.5	20120423	4	27
848	2.30989	2.43366	16.8031	12.2863	19	13	14.5	11.5	20120423	1	31
848	4.2947	3.73514	10.8359	12.2252	8	9	14.5	11.5	20120423	1	21
848	2.3753	4.66493	17.1	15.3732	17	13	14.5	11.5	20120423	3	52
848	0.555445	5.54898	9.35156	13.57	9	14	14.5	11.5	20120423	2	84
848	2.32559	3.89707	13.0031	15.0981	12	13	14.5	11.5	20120423	3	34
848	2.30443	3.4127	12.4688	14.2424	13	12	14.5	11.5	20120423	3	19
848	11.7321	4.79071	10.45	14.059	22	12	14.5	11.5	20120423	2	36
848	0.905544	2.91384	17.3969	11.1861	17	12	14.5	11.5	20120423	3	37
848	2.34288	7.85539	22.2953	12.4697	20	12	14.5	11.5	20120423	2	46
848	1.8846	3.25747	11.3109	12.1641	13	13	14.5	11.5	20120423	4	25
848	1.4584	5.62956	9.32188	9.29115	10	8	14.5	11.5	20120423	3	65
848	0.566497	5.57813	9.55937	14.0895	9	14	14.5	11.5	20120423	2	23
848	1.49696	1.24723	13.7156	12.4697	14	11	14.5	11.5	20120423	1	87
848	1.8633	6.37571	8.13438	11.8584	8	10	14.5	11.5	20120423	4	41
848	8.38738	2.90534	11.9047	12.8059	20	15	14.5	11.5	20120423	4	41
848	0.588087	2.68597	12.7359	9.47453	13	10	14.5	11.5	20120423	4	80
848	1.83885	4.23869	10.7766	9.47453	9	9	14.5	11.5	20120423	1	32
848	0.864059	5.49101	9.79688	14.334	9	14	14.5	11.5	20120423	2	62
848	2.05779	1.8088	15.5266	12.9893	15	11	14.5	11.5	20120423	4	36
848	5.76705	2.37885	12.7656	9.87185	7	10	14.5	11.5	20120423	2	43
848	3.18079	2.31719	12.3203	12.2863	15	14	14.5	11.5	20120423	1	23
848	1.39947	3.65783	11.6078	9.26059	11	8	14.5	11.5	20120424	8	36
848	1.80323	0.48086	14.4875	11.9807	13	13	14.5	11.5	20120424	6	41
848	10.6901	3.46424	11.3109	10.1469	22	10	14.5	11.5	20120424	8	80
848	6.19206	2.57569	13.7156	9.04665	10	14	14.5	11.5	20120424	7	27
848	1.31174	2.50888	16.7437	12.6225	18	13	14.5	11.5	20120424	6	62
848	2.10874	5.58026	10.1234	8.03807	12	9	14.5	11.5	20120424	5	41
848	1.54769	5.77075	9.5	8.61877	11	9	14.5	11.5	20120424	7	77
848	8.84934	6.16808	11.6672	6.02091	20	9	14.5	11.5	20120424	7	46
848	1.09186	4.02356	11.3109	9.04665	11	8	14.5	11.5	20120424	5	34
848	2.86604	3.40768	13.7453	14.8231	11	14	14.5	11.5	20120424	7	41
848	9.82617	5.54361	11.2219	7.02949	21	8	14.5	11.5	20120424	6	71
848	7.32286	2.99106	17.3078	12.5308	10	13	14.5	11.5	20120424	7	40
848	0.855475	5.87447	8.66875	10.7887	9	10	14.5	11.5	20120424	5	37
848	2.66207	1.13912	13.4187	11.8584	15	14	14.5	11.5	20120424	5	12
848	1.41064	4.45364	10.5984	9.35228	11	8	14.5	11.5	20120424	7	48
848	1.21993	1.42623	14.7844	12.8976	16	13	14.5	11.5	20120424	7	87
848	2.74501	5.08251	10.6281	14.7925	8	14	14.5	11.5	20120424	7	41
848	2.17423	3.4604	13.1516	8.31314	11	8	14.5	11.5	20120424	7	38
848	1.61698	5.86195	9.58906	14.7008	8	15	14.5	11.5	20120424	5	48
848	1.20537	4.84136	19.1484	10.1469	20	11	14.5	11.5	20120424	6	73
848	1.50463	3.26327	11.3406	12.3169	10	13	14.5	11.5	20120424	5	87
848	2.14953	2.70339	12.1422	10.1775	10	10	14.5	11.5	20120424	8	41
848	2.53894	2.74715	17.0703	12.4697	15	11	14.5	11.5	20120424	6	34
848	0.1898	0.558986	14.9625	11.1861	15	11	14.5	11.5	20120424	8	94
848	1.34083	5.33287	9.32188	12.7753	8	13	14.5	11.5	20120424	6	60
848	2.38592	4.5441	10.0047	12.1641	9	10	14.5	11.5	20120424	5	37
848	7.48008	3.07081	11.5484	12.3475	19	13	14.5	11.5	20120424	6	32
848	2.59701	2.25007	12.2609	11.2777	10	10	14.5	11.5	20120424	6	40
848	2.42999	4.9213	19.4156	11.7362	17	12	14.5	11.5	20120424	7	59
848	1.49715	3.34224	12.7063	8.67989	12	10	14.5	11.5	20120424	6	59
848	1.00807	3.08567	16.2688	14.0284	16	15	14.5	11.5	20120424	6	41
848	2.84653	2.84593	11.7562	12.2558	11	15	14.5	11.5	20120424	5	87
848	0.895731	3.9896	10.5984	10.6665	10	10	14.5	11.5	20120424	8	37
848	5.78932	4.93813	11.1031	7.91582	7	12	14.5	11.5	20120424	5	41
848	5.72624	2.16085	15.4969	13.4172	21	15	14.5	11.5	20120424	8	55
848	8.44925	1.6844	13.0031	10.7276	21	8	14.5	11.5	20120424	7	41
848	0.661563	2.29415	13.1516	13.356	13	14	14.5	11.5	20120424	8	59
848	2.04893	2.48135	16.9812	11.5223	15	11	14.5	11.5	20120424	6	30
848	2.48313	3.63573	17.9906	10.4831	18	8	14.5	11.5	20120424	5	46
848	7.01979	12.4041	26.8672	10.5442	20	12	14.5	11.5	20120424	8	21
848	2.1887	2.77544	12.4094	13.3255	11	15	14.5	11.5	20120424	7	55
848	1.16485	3.11737	17.2781	10.0858	18	11	14.5	11.5	20120424	6	2
848	3.42989	4.85542	11.4	7.763	14	10	14.5	11.5	20120424	7	34
848	2.3568	1.76096	13.2406	10.2692	11	11	14.5	11.5	20120424	6	25
848	8.61654	1.30281	13.5375	12.378	22	14	14.5	11.5	20120424	7	38
848	3.15508	3.80872	10.8656	10.3609	14	10	14.5	11.5	20120424	5	16
848	2.68974	4.7641	10.0938	9.68847	8	8	14.5	11.5	20120424	6	37
848	0.722873	3.65738	17.5453	9.47453	17	9	14.5	11.5	20120424	8	59
848	1.7808	5.96644	17.3375	16.7485	17	15	14.5	11.5	20120424	7	80
848	0.881749	2.654	17.1297	11.8584	18	12	14.5	11.5	20120424	6	36
848	1.65813	0.989294	14.5766	10.5137	13	10	14.5	11.5	20120424	7	41
848	4.08538	5.60432	11.5188	6.75442	14	10	14.5	11.5	20120424	7	87
848	1.74285	0.262833	14.4281	11.2472	16	12	14.5	11.5	20120424	6	37
848	3.18742	2.77724	11.7859	10.911	11	14	14.5	11.5	20120424	5	21
848	6.38175	1.87877	15.4375	9.87185	21	13	14.5	11.5	20120424	5	75
848	8.42658	6.02225	20.5141	11.1861	13	15	14.5	11.5	20120424	6	95
848	2.15661	4.52207	10.0938	10.4831	8	11	14.5	11.5	20120424	7	75
848	0.661561	2.39772	12.35	12.5614	12	12	14.5	11.5	20120424	8	41
848	5.34418	2.63379	11.9641	10.7887	17	9	14.5	11.5	20120424	7	34
848	0.971041	5.70811	8.96562	12.8976	8	13	14.5	11.5	20120424	7	48
848	3.81829	3.93515	10.5687	11.6751	14	10	14.5	11.5	20120424	5	25
848	3.20979	3.48972	11.4297	9.84129	12	13	14.5	11.5	20120424	8	30
848	6.97639	5.49443	11.2219	7.09062	17	11	14.5	11.5	20120424	7	48
848	1.40343	6.12524	8.40156	12.0724	7	12	14.5	11.5	20120424	8	84
848	4.9219	4.45523	10.1234	10.6665	15	10	14.5	11.5	20120424	7	71
848	4.66165	1.21502	15.6453	11.0944	12	14	14.5	11.5	20120424	6	55
848	0.880931	4.64872	16.0609	7.12118	16	8	14.5	11.5	20120424	8	37
848	4.99514	9.26519	23.4828	9.23003	22	14	14.5	11.5	20120424	6	65
848	4.55391	4.37925	11.0141	14.1507	7	12	14.5	11.5	20120424	5	41
848	0.994545	5.77593	9.32188	14.059	9	15	14.5	11.5	20120424	7	5
848	1.88708	3.76476	17.4563	9.1689	17	11	14.5	11.5	20120424	6	23
848	9.66988	4.18958	12.9437	7.61019	22	11	14.5	11.5	20120424	6	52
848	1.60112	7.97697	20.6625	16.5651	21	15	14.5	11.5	20120424	5	30
848	0.463053	7.70433	22.1469	12.4391	22	12	14.5	11.5	20120424	5	34
848	6.54923	2.12418	12.4984	10.7887	19	10	14.5	11.5	20120424	6	23
848	1.34049	2.85794	14.1312	14.334	14	13	14.5	11.5	20120424	5	38
848	2.27876	4.2608	18.6141	10.3914	17	12	14.5	11.5	20120424	6	34
848	5.54905	3.23368	12.9734	8.64933	18	11	14.5	11.5	20120424	7	52
848	0.63853	7.01939	20.6328	14.9147	20	15	14.5	11.5	20120424	8	67
848	5.30556	2.9977	11.9344	13.0504	7	15	14.5	11.5	20120424	5	25
848	2.8652	6.82458	21.2859	12.2252	22	15	14.5	11.5	20120424	6	62
848	7.64307	1.21216	13.4484	12.1029	7	8	14.5	11.5	20120424	6	28
848	1.60821	6.20184	20.0391	8.71046	21	10	14.5	11.5	20120424	7	52
848	0.984493	7.41035	21.2266	14.6091	22	14	14.5	11.5	20120424	5	81
848	1.36416	2.72655	16.1797	9.35228	16	8	14.5	11.5	20120424	6	50
848	3.08785	0.450462	14.5172	11.9501	15	15	14.5	11.5	20120424	5	48
848	2.4382	4.4763	12.0828	7.73244	10	9	14.5	11.5	20120424	6	25
848	1.39927	2.87952	15.3781	14.2424	14	14	14.5	11.5	20120424	6	59
848	2.4597	3.30595	15.4375	14.6702	13	15	14.5	11.5	20120424	6	61
848	2.24977	3.67657	14.4281	7.82413	15	10	14.5	11.5	20120424	6	60
848	1.41262	1.56492	15.0219	10.0247	14	11	14.5	11.5	20120424	5	71
848	3.53063	7.95612	22.2063	13.4783	19	12	14.5	11.5	20120424	5	94
848	2.80933	5.45174	16.2688	16.6568	14	15	14.5	11.5	20120424	7	45
848	2.88537	6.4448	17.2781	5.68472	19	8	14.5	11.5	20120424	8	55
848	2.87188	3.45915	12.2609	8.86327	15	8	14.5	11.5	20120424	5	32
848	1.82229	8.48923	22.7406	13.5394	21	13	14.5	11.5	20120424	5	91
848	3.40694	4.10397	17.8125	9.07721	15	11	14.5	11.5	20120424	8	74
848	3.18256	6.40684	19.0594	6.99893	18	10	14.5	11.5	20120424	5	70
848	1.2307	1.41711	14.8734	12.867	14	12	14.5	11.5	20120424	8	31
848	6.1536	5.84164	19.9203	9.32172	14	11	14.5	11.5	20120424	7	93
848	4.59042	1.55641	12.9437	11.5223	10	8	14.5	11.5	20120424	7	25
848	1.03347	5.72016	8.87656	10.4525	8	11	14.5	11.5	20120424	8	77
848	3.86555	9.01322	23.5125	11.6139	20	10	14.5	11.5	20120424	8	57
848	7.99041	2.88552	15.1109	8.67989	20	15	14.5	11.5	20120424	6	66
848	1.02435	0.624357	14.1016	11.9807	14	13	14.5	11.5	20120424	5	19
848	3.1197	4.27712	18.6141	10.3303	17	13	14.5	11.5	20120424	7	41
848	4.03554	6.26685	19.6828	7.97694	20	12	14.5	11.5	20120424	7	21
848	1.12229	3.7099	15.1109	15.1592	14	15	14.5	11.5	20120424	8	50
848	6.09278	5.78386	10.9844	6.90724	11	13	14.5	11.5	20120424	5	25
848	2.23906	2.54464	12.2016	12.592	10	13	14.5	11.5	20120424	6	26
848	1.57624	1.38087	14.0125	10.208	13	9	14.5	11.5	20120424	5	21
848	1.13838	5.99422	20.0094	9.13834	20	8	14.5	11.5	20120424	6	68
848	1.53917	2.45916	12.2609	10.4831	12	12	14.5	11.5	20120424	6	98
848	0.507411	3.16067	16.9516	9.50509	17	9	14.5	11.5	20120424	8	48
848	3.15547	4.78552	18.9109	13.356	22	14	14.5	11.5	20120424	6	34
848	1.45052	2.16448	16.6547	11.7056	16	13	14.5	11.5	20120424	6	93
848	1.4074	6.18122	20.0984	14.1201	19	15	14.5	11.5	20120424	8	9
848	1.33985	3.78532	13.1516	15.037	14	14	14.5	11.5	20120424	5	59
848	1.98778	2.74079	15.3484	8.89383	17	10	14.5	11.5	20120424	6	2
848	6.51775	1.76645	14.9031	9.78016	11	15	14.5	11.5	20120424	5	45
848	2.99451	2.897	17.0703	12.8365	15	15	14.5	11.5	20120424	6	2
848	0.905985	2.96903	17.2781	10.4525	18	11	14.5	11.5	20120424	7	9
848	2.60243	3.61581	10.8953	11.2166	9	13	14.5	11.5	20120424	8	50
848	1.4721	2.79292	15.4672	14.1201	14	14	14.5	11.5	20120424	7	43
848	2.76322	8.85689	20.9594	5.44021	22	8	14.5	11.5	20120424	5	59
848	1.57957	4.03987	17.575	14.1201	16	14	14.5	11.5	20120424	5	91
848	3.61573	1.15444	13.3891	11.1861	17	11	14.5	11.5	20120425	9	41
848	3.49472	1.68914	13.5078	12.867	17	13	14.5	11.5	20120425	9	48
848	4.2758	2.86097	11.6969	12.0724	13	8	14.5	11.5	20120425	10	34
848	10.5382	3.92041	14.5172	7.57962	22	15	14.5	11.5	20120425	10	31
848	2.92192	6.64636	9.5	7.12118	10	10	14.5	11.5	20120425	10	59
848	4.38999	1.65279	12.9734	12.1335	9	14	14.5	11.5	20120425	11	24
848	4.09006	4.10744	11.4297	8.77158	8	11	14.5	11.5	20120425	9	68
848	2.90466	4.4563	12.4984	7.5185	10	9	14.5	11.5	20120425	11	37
848	2.69719	5.96461	10.45	7.12118	13	8	14.5	11.5	20120425	9	84
848	7.02205	4.13793	11.3109	8.86327	18	11	14.5	11.5	20120425	10	44
848	4.64555	2.07786	15.0813	9.50509	19	12	14.5	11.5	20120425	9	56
848	12.1375	6.61537	20.9594	12.9282	9	15	14.5	11.5	20120425	12	51
848	4.94184	4.15344	17.6047	8.74102	22	11	14.5	11.5	20120425	10	62
848	4.75183	2.97558	11.7266	10.422	13	15	14.5	11.5	20120425	11	23
848	5.31244	3.07495	15.7937	8.71046	11	11	14.5	11.5	20120425	12	52
848	6.27266	3.72524	16.2688	8.22145	10	8	14.5	11.5	20120425	11	84
848	3.12526	3.5651	10.9547	11.1249	11	8	14.5	11.5	20120425	10	27
848	3.27874	5.36102	19.7422	12.6225	22	15	14.5	11.5	20120425	10	73
848	4.21703	6.6267	20.8703	13.3255	17	15	14.5	11.5	20120425	11	71
848	6.9626	3.49269	14.9625	8.03807	8	8	14.5	11.5	20120425	11	100
848	4.82468	4.19941	15.5859	15.5566	14	11	14.5	11.5	20120425	10	54
848	0.564011	5.96181	8.55	11.1249	8	11	14.5	11.5	20120425	9	27
848	6.00345	2.32647	13.0031	9.71903	19	10	14.5	11.5	20120425	12	46
848	0.49703	5.21294	19.5047	12.9587	20	13	14.5	11.5	20120425	11	41
848	3.21479	1.3355	13.3594	12.1946	13	9	14.5	11.5	20120425	9	23
848	3.5257	2.55863	12.6766	13.2949	10	11	14.5	11.5	20120425	11	21
848	1.96821	3.31849	12.0234	9.29115	13	11	14.5	11.5	20120425	10	69
848	2.99116	1.69906	16.1203	12.0113	16	15	14.5	11.5	20120425	11	53
848	7.46339	3.08747	14.9922	14.548	10	9	14.5	11.5	20120425	10	63
848	8.28137	3.55726	14.3391	7.94638	10	15	14.5	11.5	20120425	12	48
848	1.71768	1.11366	14.6062	10.3914	13	11	14.5	11.5	20120425	9	34
848	1.29317	3.275	13.7453	8.31314	15	8	14.5	11.5	20120425	12	46
848	2.64612	6.55078	21.0484	11.6751	19	10	14.5	11.5	20120425	10	59
848	8.99713	10.2068	24.3438	8.80214	17	14	14.5	11.5	20120425	11	60
848	6.99267	6.47302	19.95	8.00751	20	15	14.5	11.5	20120425	11	39
848	1.7751	1.63663	13.0328	12.2252	13	14	14.5	11.5	20120425	10	56
848	1.47947	4.69905	18.1391	8.52708	18	10	14.5	11.5	20120425	9	93
848	2.03434	2.52998	14.2203	8.98552	16	8	14.5	11.5	20120425	12	30
848	8.23159	2.27296	12.825	9.96354	21	9	14.5	11.5	20120425	10	34
848	1.97896	1.27668	14.1609	10.2692	16	11	14.5	11.5	20120425	11	41
848	1.47993	6.8198	8.22344	8.83271	7	8	14.5	11.5	20120425	9	53
848	7.99022	2.74272	14.2203	8.77158	21	13	14.5	11.5	20120425	10	80
848	3.49908	1.977	12.6172	12.1029	11	9	14.5	11.5	20120425	12	34
848	3.02655	8.68962	6.97656	7.15174	8	10	14.5	11.5	20120425	10	82
848	7.06868	3.67091	14.9328	7.85469	22	8	14.5	11.5	20120425	9	32
848	9.74928	5.40984	14.9922	6.1126	19	15	14.5	11.5	20120425	11	37
848	2.18124	6.67198	21.1672	11.2472	19	11	14.5	11.5	20120425	11	59
848	5.61516	7.24151	21.4344	9.4134	22	15	14.5	11.5	20120425	12	71
848	3.18993	4.07629	17.8125	13.8756	21	14	14.5	11.5	20120425	11	52
848	3.61134	3.72322	13.3891	7.94638	17	8	14.5	11.5	20120425	11	20
[truncated: 1,344 more rows]

## Sheet: experiment2
pigeon	peck dist - rot cen [cm]	peck dist - mass cen [cm]	peck dist - cluster [cm]	X loc peck [cm]	Y loc peck [cm]	X loc rot cen [cm]	Y loc rot cen [cm]	X loc mass cen [cm]	Y loc mass cen [cm]	X loc cluster [cm]	Y loc cluster [cm]	peck orientation [°]	yyyymmdd	symmetry con	frame
777	2.01346	1.96668	1.92728	17.9906	9.87185	20	10	19.9452	10.0894	18.3236	7.97355	46.7508	20120405	10:10:10:10	29
777	0.739184	1.32206	2.98935	15.7344	7.91582	15	8	14.5381	7.3531	13.733	5.69531	247.739	20120405	10:4:4:4	32
777	1.54041	2.15993	2.67351	14.9625	11.7973	14	13	12.8136	11.579	12.4541	10.8723	285.33	20120405	10:1:1:1	30
777	1.77098	1.96456	2.60608	19.3266	7.57962	21	7	19.7267	5.65626	19.3236	4.97355	69.5044	20120405	10:1:1:1	29
777	1.35843	1.59209	2.84854	14.2797	10.5442	13	11	12.7134	10.2585	12.3459	8.45263	275.203	20120405	10:4:4:4	36
777	2.85553	2.55544	0.87107	20.3062	9.23003	21	12	20.9258	11.7092	21.1651	9.37519	17.6607	20120405	10:7:7:7	41
777	1.2313	1.33523	2.34391	13.9234	13.8145	13	13	12.9319	12.9203	15.4453	12.0318	296.988	20120405	10:10:10:10	59
777	2.92271	2.34713	1.51959	21.0188	9.26059	20	12	19.7606	11.242	19.5072	9.41658	328.801	20120405	10:4:4:4	37
777	1.31142	1.54206	2.25683	17.6938	10.1164	19	10	17.8136	8.57896	17.4541	7.87229	59.0902	20120405	10:1:1:1	30
777	0.937421	2.78634	3.55943	9.67812	10.8804	10	10	10.7807	8.3215	11.267	7.69531	188.718	20120405	10:1:1:1	48
777	1.56872	1.86701	4.18043	19.1484	8.06863	18	7	17.7575	6.82327	16.4541	4.87229	191.062	20120405	10:7:7:7	30
777	2.2383	2.16009	2.7191	14.1906	6.54048	12	7	12.0564	6.2071	12.4928	4.41658	292.647	20120405	10:4:4:4	43
777	2.77501	2.87084	2.14441	21.1672	9.23003	21	12	20.951	12.0927	19.1996	10.0828	313.346	20120405	10:10:10:10	28
777	1.65111	1.21687	1.62587	19.8016	10.3609	20	12	18.6449	10.7389	18.1996	10.0828	323.703	20120405	10:1:1:1	28
777	1.47689	1.5149	1.15321	17.9312	11.9807	19	13	18.9569	13.0956	17.0828	11.1996	359.557	20120405	10:10:10:10	27
777	1.28096	0.772454	1.53989	20.7219	9.7496	21	11	21.2238	9.16241	21.4928	8.41658	23.3401	20120405	10:1:1:1	43
777	0.339103	0.238188	2.68519	15.7937	10.2692	16	10	15.9569	10.0956	14.0828	8.19964	95.7389	20120405	10:10:10:10	27
777	1.58653	1.62504	1.04392	18.6734	8.12976	20	9	19.9756	9.10199	17.7794	7.59078	359.135	20120405	10:10:10:10	24
777	1.04462	0.53462	1.72131	17.7828	11.3083	17	12	17.2518	11.246	18.1198	9.6203	336.664	20120405	10:4:4:4	47
777	1.09325	1.15693	3.38822	17.0406	7.33512	16	7	15.9161	7.06301	15.1873	4.49872	234.149	20120405	10:10:10:10	35
777	1.81818	1.64054	1.44949	18.4359	6.23485	18	8	17.824	7.75697	17.1873	5.49872	328.127	20120405	10:7:7:7	35
777	0.438452	0.545587	2.55518	20.425	9.10777	20	9	20.0566	8.7053	21.267	6.69531	284.57	20120405	10:7:7:7	48
777	1.13891	0.849745	1.49748	21.1078	13.2643	20	13	20.3001	13.0004	22.5013	13.8127	4.5792	20120405	10:7:7:7	70
777	2.6588	2.86716	4.42977	16.4469	5.95979	14	7	13.7287	6.87184	12.0828	5.19964	246.231	20120405	10:7:7:7	27
777	0.768313	0.834795	1.911	19.6234	10.3303	20	11	19.9569	11.0956	18.0828	9.19964	342.548	20120405	10:10:10:10	27
777	1.56801	1.46006	2.30935	19.7422	8.61877	19	10	18.4983	9.38338	17.5908	7.77942	299.349	20120405	10:4:4:4	31
777	1.9952	1.97824	1.33537	19.8016	8.40483	21	10	20.9058	10.0462	20.6704	7.39074	29.7171	20120405	10:10:10:10	38
777	0.887604	0.700389	1.86776	18.1984	8.61877	19	9	18.7145	9.09233	16.37	9	244.564	20120405	10:7:7:7	15
777	1.70303	1.96187	2.61886	19.7125	7.88525	21	9	21.5641	7.23689	21.9682	6.55469	70.7133	20120405	10:1:1:1	46
777	1.14921	1.23236	2.47464	15.8531	9.23003	15	10	14.6228	9.3003	14.0318	7.55469	290.467	20120405	10:4:4:4	34
777	1.14173	2.63465	3.31818	13.8938	8.71046	13	8	13.2238	6.16241	13.4928	5.41658	242.318	20120405	10:1:1:1	43
777	3.45771	2.66646	1.02653	13.4484	10.6665	16	13	15.4606	12.4161	14.4541	10.8723	11.5558	20120405	10:4:4:4	30
777	0.80462	0.525727	1.82545	12.1422	10.208	12	11	11.9628	10.7022	12.4928	8.41658	0.621591	20120405	10:7:7:7	43
777	1.59944	3.32894	4.12165	11.5781	7.73244	13	7	13.9849	5.43258	14.5459	4.87229	153.254	20120405	10:1:1:1	50
777	2.29242	2.37789	3.33689	12.2906	7.09062	10	7	9.94419	6.70514	10.3296	4.39074	274.935	20120405	10:7:7:7	42
777	1.80841	1.06109	1.39107	15.5563	10.911	17	12	15.152	11.8921	14.3907	11.6704	330.173	20120405	10:1:1:1	17
777	2.26584	1.00403	0.997943	19.9203	11.7973	18	13	18.9849	11.4326	19.5459	10.8723	338.059	20120405	10:1:1:1	50
777	2.15359	2.46093	3.5842	17.4563	9.4134	16	11	15.3066	10.6114	13.8723	9.45412	263.453	20120405	10:4:4:4	25
777	1.3904	0.942041	1.50553	20.8406	8.61877	21	10	19.9052	8.50728	19.5908	7.77942	334.182	20120405	10:1:1:1	31
777	0.518662	0.526696	3.12843	10.3016	10.422	10	10	9.91615	10.063	9.18729	7.49872	197.551	20120405	10:10:10:10	35
777	1.60385	2.37077	4.21241	10.4797	8.61877	9	8	8.2071	7.94358	6.41658	7.50719	168.107	20120405	10:4:4:4	18
777	0.581354	0.881421	3.19044	10.3906	11.4306	10	11	9.79488	10.781	8.8802	8.6203	197.016	20120405	10:7:7:7	33
777	0.536384	1.61375	2.33952	18.05	8.46595	18	9	16.5684	7.82644	16.0828	7.19964	307.851	20120405	10:1:1:1	27
777	0.732144	2.45655	3.24912	20.3359	11.3083	21	11	21.7807	9.3215	22.267	8.69531	143.705	20120405	10:1:1:1	48
777	1.54427	1.65176	3.00193	16.8625	9.71903	16	11	15.7147	10.9069	13.8723	9.45412	272.047	20120405	10:7:7:7	25
777	1.23138	1.22633	2.3675	16.7734	12.0418	16	13	15.7949	12.781	14.8802	10.6203	295.89	20120405	10:7:7:7	33
777	1.72282	0.827948	1.23291	15.4969	9.35228	16	11	14.7267	9.65626	14.3236	8.97355	337.38	20120405	10:1:1:1	29
777	1.54141	1.7796	2.97787	15.4969	6.63217	14	7	13.7606	6.24201	13.5072	4.41658	273.006	20120405	10:4:4:4	37
777	1.33494	2.83221	3.50677	18.2578	11.5528	17	12	15.4975	10.9186	14.9736	10.3236	239.172	20120405	10:1:1:1	26
777	1.30243	2.74035	3.40522	17.9016	7.06005	17	8	15.2049	7.54768	14.4987	7.18729	244.194	20120405	10:1:1:1	20
777	2.23836	2.33575	2.04253	21.0781	7.763	21	10	20.9569	10.0956	19.0828	8.19964	311.2	20120405	10:10:10:10	27
777	2.19756	1.93033	2.68726	9.88594	11.4	12	12	11.8086	11.2285	11.6704	9.39074	66.9553	20120405	10:4:4:4	38
777	2.62445	2.85715	4.57101	18.6141	11.7668	16	12	15.7575	11.8233	14.4541	9.87229	239.099	20120405	10:7:7:7	30
777	1.4396	2.16301	3.99064	16.5063	9.35228	17	8	16.8575	7.21798	16.8349	5.37519	156.342	20120405	10:4:4:4	39
777	1.58294	1.29661	1.05	21.9391	6.41823	22	8	21.9077	7.71446	22	5.37	2.20622	20120405	10:7:7:7	40
777	1.14367	2.63742	3.32099	15.0813	9.62735	14	10	12.5684	8.82644	12.0828	8.19964	242.217	20120405	10:1:1:1	27
777	1.09579	0.823175	1.55888	9.76719	5.92922	10	7	9.20431	5.32857	9.03183	4.55469	350.667	20120405	10:1:1:1	34
777	0.24689	0.496524	2.73295	20.2469	11.0027	20	11	19.809	10.7685	19.0318	8.55469	247.778	20120405	10:7:7:7	34
777	0.911356	1.01708	2.40924	12.8547	12.6836	12	13	11.9566	12.2063	12.1651	10.3752	293.912	20120405	10:4:4:4	41
777	1.98929	1.93982	2.64115	17.7234	10.1469	17	12	16.3608	11.5275	15.0828	10.1996	291.874	20120405	10:4:4:4	27
777	1.77967	1.05175	1.39877	15.5859	10.2692	16	12	14.6449	10.7389	14.1996	10.0828	330.254	20120405	10:1:1:1	28
777	2.87876	2.72729	1.8606	19.0891	10.2692	20	13	19.7094	12.925	17.7794	11.5908	320.847	20120405	10:7:7:7	24
777	0.92039	1.11231	3.00258	13.8938	9.78016	13	10	12.7815	9.79426	11.733	7.69531	255.019	20120405	10:7:7:7	32
777	0.675298	0.899072	2.46016	10.5687	10.6359	10	11	9.76057	10.242	9.50719	8.41658	291.825	20120405	10:4:4:4	37
777	0.876233	0.980801	2.41617	12.6172	12.378	12	13	11.9203	13.0681	11.0318	10.5547	293.622	20120405	10:10:10:10	34
777	2.07284	2.2684	3.26373	18.4359	9.50509	17	11	16.3917	10.4883	15.1996	9.08281	272.953	20120405	10:4:4:4	28
777	1.1223	1.21326	3.07042	13.0328	12.4391	12	12	11.8962	12.0148	12.4928	9.41658	257.765	20120405	10:10:10:10	43
777	0.454711	2.30403	3.07925	18.6438	8.28257	19	8	20.5585	7.00109	21.3047	6.73299	189.621	20120405	10:1:1:1	57
777	2.83802	2.85459	0.558019	14.8734	10.2997	14	13	13.8967	12.982	15.267	10.6953	10.8755	20120405	10:10:10:10	48
777	0.440972	2.29153	3.06799	15.4375	10.0552	15	10	13.1801	9.66129	12.4526	9.34595	187.205	20120405	10:1:1:1	19
777	2.67997	2.06337	2.0898	12.5578	10.8193	11	13	10.5316	11.2091	10.5072	10.4166	313.659	20120405	10:1:1:1	37
777	0.927356	0.133163	1.71535	14.5469	8.19088	15	9	14.6228	8.3003	14.0318	6.55469	7.64993	20120405	10:4:4:4	34
777	1.52618	0.680792	1.2469	22.0875	5.92922	21	7	21.7807	5.3215	22.267	4.69531	343.356	20120405	10:1:1:1	48
777	0.408516	0.39502	2.37484	10.3906	10.8804	10	11	10.038	10.7023	11.1198	8.6203	312.219	20120405	10:7:7:7	47
777	0.275454	0.526628	2.36851	20.8406	12.7753	21	13	20.6675	12.278	20.1873	10.4987	17.3515	20120405	10:4:4:4	35
777	1.77311	1.79319	0.929163	15.7344	10.7582	17	12	16.9397	12.0858	15.4541	9.87229	9.54386	20120405	10:10:10:10	30
777	0.302653	1.62712	2.38885	10.2719	12.867	10	13	10.7807	11.3215	11.267	10.6953	324.864	20120405	10:1:1:1	48
777	1.83742	1.88831	2.8569	14.5172	9.96354	13	11	12.809	10.7685	12.0318	8.55469	282.739	20120405	10:7:7:7	34
777	1.25138	2.39036	3.01124	16.0312	9.29115	15	10	13.7267	8.65626	13.3236	7.97355	264.903	20120405	10:1:1:1	29
777	1.25158	1.3537	2.22092	13.2109	12.6836	12	13	11.8951	13.0017	12.8127	10.4987	302.641	20120405	10:10:10:10	45
777	0.448096	0.699443	2.8779	19.4453	11.9501	19	12	18.7575	11.8233	17.4541	9.87229	240.389	20120405	10:7:7:7	30
777	1.26144	1.36523	2.7057	14.5469	8.86327	14	10	13.9692	10.1003	11.8723	8.45412	280.308	20120405	10:10:10:10	25
777	2.82013	2.84112	0.442697	22.1172	7.18231	22	10	21.8962	10.0148	22.4928	7.41658	8.41845	20120405	10:10:10:10	43
777	0.70866	0.503303	2.53415	19.7125	9.35228	20	10	19.7926	9.84916	21.4486	11.1984	153.535	20120410	10:7:7:7	51
777	0.939868	0.966858	0.946119	19.8313	12.5614	19	13	19.0354	13.1105	20.5873	11.9926	355.418	20120410	10:10:10:10	31
777	1.40442	1.51147	1.49694	13.9531	11.0638	15	12	15.1102	12.0363	15.118	10.1237	51.7946	20120410	10:10:10:10	16
777	1.49176	1.68368	2.75835	19.8906	11.0027	21	12	19.8791	12.6863	22.6475	11.0943	109.245	20120410	10:1:1:1	32
777	1.22159	1.35529	1.80078	14.8734	6.78499	15	8	14.7834	8.13728	16.6475	7.0943	67.1468	20120410	10:7:7:7	32
777	2.17915	2.43262	0.540829	18.4359	10.3609	17	12	16.8023	12.1633	18.521	10.895	12.7807	20120410	10:7:7:7	30
777	0.686173	1.36283	2.14731	17.6047	12.4391	18	13	16.8019	13.5404	19.748	12.3079	103.578	20120410	10:1:1:1	34
777	1.76417	2.64797	1.9538	17.4563	9.32172	18	11	17.085	11.9435	19.3705	9.71305	64.7519	20120410	10:1:1:1	28
777	1.84878	1.85852	2.75713	18.6141	5.77641	20	7	19.8244	7.18683	21.3705	5.71305	95.3599	20120410	10:7:7:7	28
777	3.40469	3.15972	5.21029	18.7625	9.56622	21	7	20.7834	7.13728	22.6475	6.0943	200.115	20120410	10:7:7:7	32
777	5.11419	5.19391	5.03022	18.1687	8.74102	21	13	20.8364	13.1975	22.2869	11.6295	76.8148	20120410	10:7:7:7	27
777	0.862045	2.17638	1.02023	10.7766	8.37426	10	8	8.8199	7.42132	11.6475	8.9057	3.06835	20120410	10:1:1:1	48
777	1.92018	2.472	0.123328	11.9047	7.24343	10	7	9.45086	6.94431	11.8467	7.35228	3.51671	20120410	10:4:4:4	43
777	0.211999	0.340015	2.09095	17.8719	9.1689	18	9	17.6587	9.43382	19.2869	7.62954	186.017	20120410	10:4:4:4	27
777	2.76028	2.72415	1.59359	11.6969	8.5882	9	8	9.01411	8.11517	10.748	7.30793	326.096	20120410	10:10:10:10	34
777	1.73553	1.66578	1.62163	14.725	8.19088	13	8	13.0618	8.0982	14.2869	6.62954	306.885	20120410	10:10:10:10	27
777	2.33097	2.3013	1.2003	14.9328	10.6971	13	12	13.0891	12.0743	13.8005	10.2989	329.185	20120410	10:10:10:10	22
777	1.12107	1.67168	0.758937	12.1125	9.13834	11	9	10.4484	8.9789	12.8652	9.23563	0.111736	20120410	10:4:4:4	42
777	1.07566	1.31308	1.06189	17.0109	8.9244	17	10	16.8907	10.232	17.9057	8.35254	28.2174	20120410	10:7:7:7	23
777	3.82527	3.56797	5.16971	16.2094	10.5137	20	10	19.7773	10.5051	20.9057	8.35254	126.517	20120410	10:4:4:4	23
777	1.36952	0.826741	3.24837	12.6766	9.35228	14	9	13.492	9.21575	15.788	8.41905	176.906	20120410	10:4:4:4	35
777	0.733681	0.716966	2.61342	19.3266	9.29115	20	9	20.0213	9.11405	21.7011	8.19953	178.181	20120410	10:10:10:10	33
777	1.11577	1.29298	1.52956	14.5172	9.9941	15	11	14.8907	11.232	15.9057	9.35254	54.4401	20120410	10:7:7:7	23
777	0.505771	1.48778	1.88384	11.875	6.50992	12	7	10.8019	7.54042	13.748	6.30793	82.7088	20120410	10:1:1:1	34
777	0.408697	1.16293	2.13027	20.6031	9.90241	21	10	20.085	10.9435	22.3705	8.71305	122.986	20120410	10:1:1:1	28
777	2.00526	3.31219	0.214946	17.7828	6.08204	16	7	14.9244	7.75535	17.5873	5.99265	354.844	20120410	10:1:1:1	31
777	2.10758	3.30423	1.0004	13.9531	10.208	12	11	11.2104	12.0508	13.1984	9.55144	331.672	20120410	10:1:1:1	26
777	1.5716	1.68276	1.69848	15.4078	10.5442	16	12	16.0736	12.0897	17.105	10.479	58.1359	20120410	10:10:10:10	25
777	5.438	6.69816	3.66359	13.6562	8.19088	9	11	8.14602	11.9991	10.2869	9.62954	344.303	20120410	10:1:1:1	27
777	0.389482	0.454761	2.10445	16.8922	8.37426	17	8	16.4794	8.18342	18.8209	7.53246	239.53	20120410	10:4:4:4	36
777	1.27269	1.34439	2.13419	18.9703	8.25201	20	9	19.8907	9.23196	20.9057	7.35254	82.8045	20120410	10:7:7:7	23
777	0.733611	1.2546	1.302	22.2063	6.29598	22	7	21.6322	7.41153	23.3705	5.71305	30.4715	20120410	10:4:4:4	28
777	2.53337	2.77978	0.8256	17.8125	9.23003	16	11	15.8763	11.2246	17.0074	9.41266	346.72	20120410	10:7:7:7	24
777	2.06815	3.36276	0.392721	15.9125	7.21287	14	8	12.9244	8.75535	15.5873	6.99265	349.971	20120410	10:1:1:1	31
777	1.37678	1.26572	2.78949	13.3	8.3437	13	7	12.813	7.17543	14.4486	5.80164	242.986	20120410	10:7:7:7	29
777	0.372344	0.888019	1.60244	22.0578	6.63217	22	7	21.6322	7.41153	23.3705	5.71305	37.8678	20120410	10:4:4:4	28
777	0.339198	1.38235	1.86881	19.2969	12.1641	19	12	18.278	13.0983	20.105	10.479	277.072	20120410	10:1:1:1	25
777	1.79533	3.08978	0.512381	10.5391	8.9244	9	8	8.05648	7.08497	10.2869	9.37046	15.81	20120410	10:1:1:1	53
777	2.0727	2.62462	0.276833	20.6625	8.95496	21	11	21.0826	11.5457	20.882	9.12371	5.77125	20120410	10:4:4:4	14
777	0.334965	0.235329	2.20226	13.8344	9.29115	14	9	13.6322	9.41153	15.3705	7.71305	197.166	20120410	10:4:4:4	28
777	2.49156	2.52193	2.9202	17.4859	8.83271	15	9	14.9999	9.25643	15.118	7.12371	277.45	20120410	10:7:7:7	16
777	2.4396	2.58882	1.9997	11.4594	8.95496	10	7	9.74407	7.01596	11.88	7	36.7413	20120410	10:7:7:7	40
777	3.87969	3.80029	3.3088	11.4297	10.0247	9	7	8.98502	7.11506	10.8652	6.76437	301.575	20120410	10:10:10:10	38
777	2.1236	2.67275	0.468469	13.2406	4.89008	13	7	12.8759	7.53783	13.581	5.21201	11.4938	20120410	10:4:4:4	20
777	1.8167	1.31527	3.43188	20.9	11.1861	21	13	20.0009	12.146	22.3705	14.2869	136.355	20120410	10:1:1:1	52
777	0.386166	0.525646	1.7743	17.3672	10.8804	17	11	16.9999	11.2564	17.118	9.12371	291.637	20120410	10:7:7:7	16
777	2.59697	2.68738	2.58573	14.5766	11.6751	12	12	11.9518	12.2519	12.4675	10.1791	291.588	20120410	10:7:7:7	19
777	1.16426	1.68072	1.04876	20.3359	7.88525	20	9	19.6322	9.41153	21.3705	7.71305	30.0294	20120410	10:4:4:4	28
777	3.65765	4.7857	2.32303	10.1828	12.6531	10	9	9.1786	7.97393	11.105	10.521	326.865	20120410	10:1:1:1	55
777	1.30505	1.4965	1.25578	13.3	7.88525	12	8	11.8364	8.19749	13.2869	6.62954	318.244	20120410	10:7:7:7	27
777	0.365851	0.286947	1.75417	15.3484	13.1115	15	13	15.0618	13.0982	16.2869	11.6295	295.451	20120410	10:10:10:10	27
777	1.83967	2.0927	0.439794	19.5047	10.9416	18	12	17.7679	12.1091	19.748	11.3079	13.5238	20120410	10:7:7:7	34
777	2.50806	2.25168	4.38701	20.3656	9.90241	22	8	21.8364	8.19749	23.2869	6.62954	182.534	20120410	10:7:7:7	27
777	1.31682	1.50935	2.59651	20.0984	8.31314	20	7	18.8019	7.54042	21.748	6.30793	252.687	20120410	10:1:1:1	34
777	1.04728	1.13961	2.50331	15.0219	8.37426	16	8	16.1102	8.03627	16.118	6.12371	114.538	20120410	10:10:10:10	16
777	1.51726	2.38848	1.78912	13.8641	11.2472	13	10	11.7051	10.2255	14.8652	9.76437	297.515	20120410	10:1:1:1	38
777	1.79221	1.91014	1.91016	11.5484	9.90241	10	9	9.79246	9.15061	11.5873	7.99265	297.367	20120410	10:7:7:7	31
777	2.21172	3.36926	1.19932	22.2063	11.1555	20	11	18.8791	11.6863	21.6475	10.0943	327.168	20120410	10:1:1:1	32
777	1.78495	1.92587	1.93318	10.925	11.2166	11	13	10.7834	13.1373	12.6475	12.0943	63.6082	20120410	10:7:7:7	32
777	1.32103	1.63899	1.87351	12.7359	11.7056	13	13	12.5616	13.3353	14.5873	11.9926	69.1306	20120410	10:4:4:4	31
777	1.19498	1.25728	0.795965	18.5547	10.9416	18	12	18.0618	12.0982	19.2869	10.6295	15.5428	20120410	10:10:10:10	27
777	1.00664	2.31106	0.930313	19.8906	12.5308	19	13	17.7436	13.386	20.8209	12.5325	13.3796	20120410	10:1:1:1	36
777	0.843503	0.412486	2.64589	13.2109	7.70188	14	8	13.6124	7.60705	15.1984	9.44856	209.702	20120410	10:4:4:4	54
777	1.04844	1.2016	1.67415	17.3672	12.1641	18	13	17.9055	13.2384	18.8005	11.2989	62.3265	20120410	10:7:7:7	22
777	1.34972	1.41407	0.70992	13.1516	6.29598	12	7	11.9996	7.11603	13.8209	6.53246	17.04	20120410	10:10:10:10	36
777	0.918019	1.54432	2.19153	9.55937	12.1946	10	13	8.80189	13.5404	11.748	12.3079	97.0837	20120410	10:1:1:1	34
777	1.8793	1.62693	3.75429	19.5047	9.13834	21	8	20.8244	8.18683	22.3705	6.71305	174.081	20120410	10:7:7:7	28
777	0.0907823	0.0923248	1.96321	18.9703	10.0858	19	10	19.0618	10.0982	20.2869	8.62954	204.112	20120410	10:10:10:10	27
777	1.66715	2.11307	1.12525	17.8125	10.5442	17	12	17.1167	12.5395	16.7644	10.1348	323.633	20120410	10:4:4:4	13
777	0.534043	0.757558	1.50362	11.9047	9.47453	12	10	11.8907	10.232	12.9057	8.35254	39.0808	20120410	10:7:7:7	23
777	1.23779	1.21859	0.955209	11.2219	8.80214	10	9	10.0423	9.10804	11.521	7.89496	333.198	20120410	10:10:10:10	30
777	0.269781	1.54704	1.66909	21.1969	6.81555	21	7	19.7051	7.22548	22.8652	6.76437	35.9338	20120410	10:1:1:1	38
777	0.316911	0.433366	1.88418	9.23281	6.78499	9	7	8.80251	6.83644	10.3705	8.28695	85.9239	20120410	10:7:7:7	52
777	4.64851	4.78088	4.52126	14.5469	11.0332	10	12	10.0136	12.5518	10.118	10.1237	285.603	20120410	10:4:4:4	16
777	1.60237	2.55441	1.63618	18.4656	9.35228	17	10	16.8143	11.3012	17.3523	8.1533	304.643	20120410	10:1:1:1	18
777	2.63627	3.29285	2.63635	14.5172	11.2166	12	12	11.9789	13.3142	12.118	10.1237	290.887	20120410	10:1:1:1	16
777	2.34994	2.2703	2.12252	16.15	6.05147	14	7	14.1077	7.04312	14.2356	5.13482	301.006	20120410	10:10:10:10	17
777	1.16957	1.26451	1.21237	13.3891	11.0027	14	12	14.1077	12.0431	14.2356	10.1348	38.6908	20120410	10:10:10:10	17
777	3.35349	3.39675	4.17285	21.1375	8.64933	21	12	19.7131	11.733	22.8209	12.4675	102.05	20120410	10:1:1:1	44
777	1.77913	2.33024	0.293808	22.2656	9.7496	21	11	20.5835	11.3622	22.521	9.89496	8.65334	20120410	10:4:4:4	30
777	3.12798	4.14938	2.35846	17.7828	7.79357	20	10	19.9789	11.3142	20.118	8.12371	48.7393	20120410	10:1:1:1	16
777	1.16245	0.528654	0.963179	13.1516	9.84129	12	10	13.466	10.2662	13.9548	10.3729	18.6473	20120411	10:1:1:1	18
777	0.619435	1.05603	2.26523	16.4469	6.57105	16	7	16.2907	7.61546	16.8473	8.80061	108.628	20120411	10:4:4:4	33
777	2.17568	2.18478	2.48442	12.7359	9.68847	11	11	11.2275	11.269	12.6099	12.1697	73.0716	20120411	10:7:7:7	25
777	2.95192	3.10176	3.79188	10.8359	9.68847	9	12	9.17311	12.3069	10.3622	13.4506	98.3415	20120411	10:7:7:7	28
777	1.67383	0.994213	0.324918	18.6734	9.96354	17	10	17.6793	9.95629	18.9861	9.87505	357.648	20120411	10:4:4:4	14
777	1.55498	1.86138	3.26267	20.6031	8.49651	21	10	21.2595	10.2383	22.7439	10.9587	133.587	20120411	10:7:7:7	23
777	1.07803	1.09359	1.96784	13.0625	7.18231	12	7	12.0863	7.67517	12.2494	8.97431	73.0639	20120411	10:4:4:4	38
777	2.31285	3.72342	4.21292	21.0781	9.68847	21	12	21.5608	13.3805	21.7326	13.8503	156.464	20120411	10:1:1:1	34
777	2.04973	3.53008	4.02704	11.5484	11.5528	13	13	13.8865	14.1977	14.1697	14.6099	189.087	20120411	10:1:1:1	30
777	2.36026	2.37381	2.70998	15.7937	8.46595	14	10	14.019	10.0424	15.6099	11.1697	76.5377	20120411	10:10:10:10	25
777	2.07582	2.16121	2.76269	19.0297	8.9244	19	11	19.3468	11.0622	20.9861	10.875	85.5806	20120411	10:7:7:7	14
777	1.08083	0.763021	0.928717	16.0609	7.79357	15	8	15.3468	8.06221	16.9861	7.87505	7.41087	20120411	10:7:7:7	14
777	4.23736	5.55922	6.0138	17.575	9.50509	21	12	21.5608	13.3805	21.7326	13.8503	212.329	20120411	10:1:1:1	34
777	1.7796	1.31038	1.2359	18.1687	8.77158	18	7	18.4666	7.49551	19.3622	8.45065	322.241	20120411	10:4:4:4	28
777	2.81397	3.35465	4.50162	18.4953	8.28257	21	7	21.6595	7.16833	22.9275	7.49489	221.516	20120411	10:4:4:4	19
777	2.58032	1.9276	0.815299	17.3375	6.90724	15	8	15.6684	7.87151	16.9548	7.62711	14.2557	20120411	10:4:4:4	12
777	2.10894	1.90114	2.09638	17.3375	11.3694	16	13	17.466	13.2662	17.9548	13.3729	61.439	20120411	10:1:1:1	18
777	0.518412	0.822022	2.33875	13.2703	8.55764	13	9	13.048	9.34903	13.7326	10.8503	126.972	20120411	10:7:7:7	34
777	3.32107	3.36666	5.24466	11.2516	9.68847	11	13	10.9876	13.0448	11.4949	14.9275	161.256	20120411	10:10:10:10	36
777	2.15207	2.50312	4.13055	17.8719	8.67989	20	9	20.3422	9.08387	21.99	9	261.446	20120411	10:7:7:7	15
777	1.03208	1.74784	2.18033	14.7547	6.29598	14	7	15.0952	8.01033	15.4506	8.36225	86.2107	20120411	10:1:1:1	27
777	2.35863	2.20151	1.7274	17.8422	8.52708	16	10	16.329	10.1261	17.9743	10.2494	45.8441	20120411	10:7:7:7	17
777	0.697972	1.24038	2.48389	19.0594	7.30456	19	8	19.4968	8.46523	20.4506	9.36225	128.32	20120411	10:4:4:4	27
777	1.08234	1.43365	3.03499	21.375	10.1164	22	11	22.2275	11.269	23.6099	12.1697	161.272	20120411	10:7:7:7	25
777	2.5445	2.59095	4.38455	17.8125	9.7496	19	12	19.0216	12.0411	20.6802	13.0663	150.22	20120411	10:10:10:10	24
777	0.471707	0.570201	1.76803	20.8406	9.44397	21	9	21.4009	9.55009	22.1697	10.6099	304.253	20120411	10:4:4:4	30
777	2.84008	2.61261	1.60384	16.625	7.91582	14	9	14.3204	9.1465	15.9548	9.37289	33.2417	20120411	10:7:7:7	18
777	1.21427	1.25267	3.20142	20.9594	8.37426	22	9	22.019	9.0424	23.6099	10.1697	184.981	20120411	10:10:10:10	25
777	1.87112	1.85064	1.11278	16.625	12.0724	15	13	15.0387	13.0256	16.9861	13.125	33.3194	20120411	10:10:10:10	16
777	2.09291	0.832698	0.689346	17.0703	6.6933	15	7	16.466	7.26623	16.9548	7.37289	19.2267	20120411	10:1:1:1	18
777	1.48251	1.78275	2.77089	17.7828	8.74102	17	10	17.4666	10.4955	18.3622	11.4506	104.927	20120411	10:4:4:4	28
777	0.948762	1.5994	2.8905	10.7172	11.0944	11	12	11.4346	12.5238	12.2685	13.5333	157.743	20120411	10:4:4:4	29
777	1.177	1.44052	2.76281	20.425	9.90241	20	11	20.1535	11.3171	21.2685	12.5333	119.233	20120411	10:7:7:7	29
777	1.28316	1.26994	1.35879	14.2797	11.0944	13	11	13.0107	11.0452	14.3622	12.4506	42.5824	20120411	10:10:10:10	28
777	2.27413	2.50081	3.55835	19.0891	10.7276	19	13	19.2739	13.2216	20.8006	13.8473	112.956	20120411	10:7:7:7	22
777	3.49855	2.86694	1.76002	13.3594	7.97694	10	7	10.5512	7.39929	11.6099	8.16969	19.785	20120411	10:4:4:4	25
777	1.27106	2.49628	2.95641	18.7328	8.0992	20	8	21.0296	9.0771	21.3622	9.45065	231.276	20120411	10:1:1:1	28
777	0.490314	1.67545	2.16336	19.2375	6.57105	19	7	20.0952	8.01033	20.4506	8.36225	104.228	20120411	10:1:1:1	27
777	0.23896	0.482564	2.02115	10.1828	6.84611	10	7	10.1333	7.32613	11.1697	8.60994	94.0899	20120411	10:7:7:7	30
777	1.84982	1.86458	2.41783	19.3859	8.19088	19	10	19.0403	10.0231	20.99	10	167.958	20120411	10:10:10:10	15
777	2.17944	1.90507	2.02226	14.1609	11.1555	13	13	13.6807	12.999	14.99	13	147.814	20120411	10:4:4:4	15
777	0.475994	1.42899	1.90527	15.7641	9.4134	16	9	17.0296	10.0771	17.3622	10.4506	287.086	20120411	10:1:1:1	28
777	1.42621	1.7061	3.03765	16.2984	10.6054	16	12	16.1731	12.3069	17.3622	13.4506	124.721	20120411	10:7:7:7	28
777	1.34983	1.70708	2.76183	18.8219	5.92922	18	7	18.3655	7.57418	19.0663	8.68021	110.092	20120411	10:4:4:4	31
777	2.4712	2.20565	1.05867	17.3078	10.1164	15	11	15.3362	11.1052	16.9861	11.125	24.5515	20120411	10:7:7:7	16
777	1.29773	1.62875	3.27855	19.4156	9.84129	20	11	20.026	11.3514	20.6149	12.8926	188.763	20120411	10:7:7:7	35
777	0.433	1.64997	2.14073	20.1578	9.59678	20	10	21.2132	10.8651	21.6099	11.1697	104.625	20120411	10:1:1:1	25
777	1.53119	3.02051	3.52068	16.6844	11.2166	18	12	19.312	12.7062	19.7439	12.9587	178.029	20120411	10:1:1:1	23
777	0.956429	1.153	2.37719	11.7266	12.378	11	13	11.0914	13.3403	11.9587	14.7439	101.766	20120411	10:7:7:7	32
777	0.910076	0.863641	1.30282	13.7453	11.5223	13	11	13.0387	11.0256	14.9861	11.125	328.58	20120411	10:10:10:10	16
777	1.168	2.51455	3.00118	20.9594	8.83271	21	10	21.9599	11.1396	22.2685	11.5333	142.393	20120411	10:1:1:1	29
777	2.43835	2.42818	1.81094	16.7734	6.32654	15	8	15.0387	8.02562	16.9861	8.12495	46.9386	20120411	10:10:10:10	16
777	0.791684	1.87397	2.34554	15.2594	8.25201	15	9	16.2132	9.8651	16.6099	10.1697	106.875	20120411	10:1:1:1	25
777	1.99099	2.5034	3.64843	17.3969	10.8193	19	12	19.6684	11.8715	20.9548	11.6271	132.828	20120411	10:4:4:4	12
777	2.91018	2.96112	3.15653	15.4969	9.50509	13	11	14.0296	12.0771	14.3622	12.4506	77.7094	20120411	10:1:1:1	28
777	1.10063	2.17135	2.63077	11.3703	9.96354	11	11	12.0952	12.0103	12.4506	12.3622	113.539	20120411	10:1:1:1	27
777	3.06065	3.40431	5.05063	19.3266	6.50992	22	8	22.2595	8.23834	23.7439	8.95869	179.666	20120411	10:7:7:7	23
777	0.817222	2.15935	2.64167	10.1828	8.00751	11	8	12.0952	9.01033	12.4506	9.36225	223.726	20120411	10:1:1:1	27
777	3.15905	2.86683	2.7299	17.0406	6.14316	14	7	14.4968	7.46523	15.4506	8.36225	58.9376	20120411	10:4:4:4	27
777	1.70879	2.00803	2.96423	14.5766	10.3914	14	12	14.5512	12.3993	15.6099	13.1697	106.281	20120411	10:4:4:4	25
777	1.03919	1.31418	2.68706	13.5672	10.0552	14	11	14.329	11.1261	15.9743	11.2494	121.813	20120411	10:7:7:7	17
777	0.393416	1.87213	2.37226	12.0531	7.61019	12	8	12.1998	9.47656	12.2494	9.97431	165.039	20120411	10:1:1:1	38
777	0.70737	1.94503	2.42922	17.9312	6.29598	18	7	19.3538	7.62245	19.8006	7.8473	120.777	20120411	10:1:1:1	22
777	1.89507	2.38167	2.72624	18.7922	10.1164	19	12	20.4766	11.8002	20.9743	11.7506	89.0957	20120411	10:1:1:1	13
777	0.0838612	0.435861	2.07302	12.9437	6.9378	13	7	13.2102	7.28274	14.5333	8.26847	171.725	20120411	10:7:7:7	26
777	1.19587	1.2409	3.15886	8.57969	10.8804	9	12	9.00495	12.0462	10.1697	13.6099	164.577	20120411	10:10:10:10	30
777	0.305631	0.653824	2.26735	12.7359	6.84611	13	7	13.3362	7.10519	14.9861	7.12495	153.368	20120411	10:7:7:7	16
777	1.60738	1.89485	3.51289	19.5938	8.22145	21	9	21.1333	9.32613	22.1697	10.6099	205.029	20120411	10:7:7:7	30
777	1.79676	3.13963	3.62109	11.7266	7.73244	13	9	14.466	9.26623	14.9548	9.37289	145.933	20120411	10:1:1:1	18
777	1.83201	2.18123	3.17318	11.5484	8.25201	11	10	11.5251	10.4331	12.5333	11.2685	112.181	20120411	10:4:4:4	26
777	0.814826	1.24338	2.41922	12.5875	8.43539	12	9	12.2515	9.6325	12.7326	10.8503	112.262	20120411	10:4:4:4	34
777	0.468971	0.256936	1.5415	15.4375	9.1689	15	9	15.5512	9.39929	16.6099	10.1697	14.8905	20120411	10:4:4:4	25
777	1.05024	1.02501	2.18305	18.2875	8.77158	19	8	19.0107	8.0452	20.3622	9.45065	274.08	20120411	10:10:10:10	28
777	1.44785	0.326251	0.650199	15.8234	8.19088	15	7	16.0952	8.01033	16.4506	8.36225	347.862	20120411	10:1:1:1	27
777	1.49066	1.45979	1.77211	11.4297	10.422	10	10	10.3833	11.4399	10.4949	11.9275	59.1556	20120411	10:1:1:1	36
777	1.84667	1.89159	3.80424	19.4453	10.2386	20	12	20.002	12.0464	21.0663	13.6802	165.08	20120411	10:10:10:10	31
777	0.432489	0.968051	2.23237	11.6078	7.18231	12	7	12.5512	7.39929	13.6099	8.16969	240.931	20120411	10:4:4:4	25
777	0.710746	0.485881	1.65081	19.9797	8.71046	20	8	20.2102	8.28274	21.5333	9.26847	307.962	20120411	10:7:7:7	26
777	3.51416	4.5109	4.91225	19.4156	8.86327	21	12	22.4799	12.1736	22.9743	12.2494	123.999	20120411	10:1:1:1	17
777	1.67911	1.7255	2.31835	13.6562	6.72386	12	7	12.048	7.34903	12.7326	8.85026	77.8656	20120411	10:7:7:7	34
777	2.23412	2.54913	1.46583	15.0813	9.96354	16	12	15.9376	12.3645	16.5446	9.8788	38.6825	20120412	10:7:7:7	69
777	1.84279	1.8357	2.20335	21.7016	6.29598	21	8	21.1028	8.03128	19.5008	6.40356	294.423	20120412	10:10:10:10	53
777	0.328876	0.494481	2.45722	17.2188	6.75442	17	7	17.0667	6.28391	16.8625	9.18568	141.907	20120412	10:4:4:4	16
777	1.49385	0.78408	3.67427	17.2188	11.5223	17	13	17.0216	12.2811	17	15.19	171.58	20120412	10:4:4:4	15
777	2.60844	2.74659	3.35631	17.1594	7.15174	19	9	19.5388	8.52363	17.4036	10.4992	271.681	20120412	10:4:4:4	28
777	2.35082	1.85816	4.29032	11.6375	4.73727	11	7	11.5943	6.59492	9.22825	8.28725	218.265	20120412	10:4:4:4	30
777	1.4724	1.40793	2.81733	16.6844	11.3389	18	12	17.9779	11.8948	17.3233	14.0828	261.32	20120412	10:10:10:10	20
777	1.17796	1.4286	3.01009	15.8828	11.8279	16	13	17.304	11.973	14.3126	14.396	236.109	20120412	10:1:1:1	29
777	0.838329	1.89151	2.33002	18.2578	7.61019	19	8	19.8344	6.5651	17.945	9.91911	271.091	20120412	10:1:1:1	23
777	1.36666	1.29228	3.0165	17.2484	9.44397	16	10	15.9698	9.63139	16	12.19	114.007	20120412	10:7:7:7	15
777	0.433901	1.02998	1.96363	21.0781	7.42681	21	7	21.5078	6.49074	19.5008	8.59644	53.5728	20120412	10:4:4:4	27
777	1.6073	3.08579	1.4023	12.1422	7.64075	13	9	14.5658	9.55074	10.9172	8.32325	320.256	20120412	10:1:1:1	45
777	1.66648	1.59631	3.02143	15.9719	9.68847	17	11	17.0182	10.8941	15.604	12.6874	257.693	20120412	10:10:10:10	26
777	1.72982	1.36497	3.91783	11.7266	8.89383	10	9	10.3619	8.92385	7.82727	9.27448	176.319	20120412	10:7:7:7	38
777	0.934651	0.827998	3.07094	19.1484	9.07721	19	10	19.0047	9.89264	17.8265	11.8491	203.262	20120412	10:10:10:10	24
777	1.9263	1.92628	3.59345	19.9203	7.15174	18	7	18.0115	6.89315	16.7128	8.77175	121.482	20120412	10:10:10:10	25
777	0.677993	1.98258	2.09269	20.3359	8.86327	21	9	21.8344	7.5651	19.945	10.9191	287.165	20120412	10:1:1:1	23
777	1.7609	1.70947	2.81639	20.7219	10.7887	22	12	22.0248	11.8954	20.5008	13.5964	269.739	20120412	10:10:10:10	27
777	1.79063	1.12084	3.92998	16.3875	5.8681	15	7	15.4034	6.4046	13.8265	8.84908	161.607	20120412	10:4:4:4	24
777	2.91547	2.37096	4.52518	12.9141	7.09062	10	7	11.0077	5.68099	8.71275	8.77175	124.219	20120412	10:1:1:1	25
777	0.889227	0.727227	2.86223	12.8844	6.90724	12	7	12.1922	6.68404	10.7128	8.77175	131.988	20120412	10:7:7:7	25
777	2.21514	2.1368	4.37952	17.3375	9.81072	17	12	16.9407	11.9104	17.1375	14.1857	167.636	20120412	10:10:10:10	14
777	0.209448	0.216218	2.13183	15.7937	9.96354	16	10	15.998	9.89256	14.945	11.9191	288.775	20120412	10:10:10:10	23
777	1.88567	1.82807	3.96922	18.9406	7.36568	18	9	17.9524	8.90364	17.8625	11.1857	153.678	20120412	10:10:10:10	16
777	0.518969	0.454471	2.46673	9.91563	7.48794	10	8	10.2805	7.75892	8.22825	9.28725	243.357	20120412	10:7:7:7	30
777	3.68407	3.61919	4.5382	18.3469	9.44397	21	12	21.0115	11.8932	19.7128	13.7717	262.068	20120412	10:10:10:10	25
777	0.139324	0.229991	2.15284	20.0688	7.12118	20	7	20.0248	6.89543	18.5008	8.59644	72.768	20120412	10:10:10:10	27
777	0.486085	0.849015	2.2794	9.85625	9.53566	10	10	10.6763	9.75543	7.96379	10.8062	265.601	20120412	10:4:4:4	34
777	1.15902	1.30945	3.03115	18.8813	11.2472	18	12	17.9356	10.3414	18.1375	14.1857	126.906	20120412	10:1:1:1	14
777	1.771	2.62137	2.61225	10.7469	11.2472	11	13	12.6594	13.0399	8.81	13	188.217	20120412	10:1:1:1	40
777	1.64802	1.54064	3.72858	16.0312	9.35228	16	11	15.998	10.8926	14.945	12.9191	207.713	20120412	10:10:10:10	23
777	2.46338	2.03417	4.25209	17.9312	5.47078	16	7	16.0667	6.28391	15.8625	9.18568	131.973	20120412	10:4:4:4	16
777	2.46759	2.26558	4.07783	18.0797	8.71046	19	11	19.1922	10.684	17.7128	12.7717	237.898	20120412	10:7:7:7	25
777	3.68852	3.5845	5.47566	18.0203	9.44397	19	13	18.998	12.8926	17.945	14.9191	224.203	20120412	10:10:10:10	23
777	0.947997	2.12438	2.15816	18.1687	10.5442	19	11	20.165	9.81768	17.5008	12.5964	284.465	20120412	10:1:1:1	27
777	1.48298	2.50189	2.32907	13.8641	9.04665	15	10	16.3659	9.05693	13.2283	11.2872	283.994	20120412	10:1:1:1	30
777	0.500574	1.10422	1.92969	19.5047	12.0724	20	12	20.3652	11.3804	18.945	13.9191	307.114	20120412	10:4:4:4	23
777	0.759902	0.901523	2.24936	18.4656	13.6005	18	13	18.248	12.7257	16.4036	14.4992	84.5882	20120412	10:7:7:7	28
777	1.41037	1.22773	3.16027	17.8422	12.1946	19	13	19.0667	12.2839	18.8625	15.1857	238.778	20120412	10:4:4:4	16
777	1.57311	1.55019	3.47372	18.2578	10.0552	17	11	16.9586	10.9008	16.7255	13.1727	134.111	20120412	10:10:10:10	17
777	1.13064	2.25098	2.19678	10.925	9.87185	11	11	12.6225	11.3501	8.84879	10.5896	284.603	20120412	10:1:1:1	43
777	0.986297	1.00933	2.69887	12.7063	9.68847	12	9	12.0615	8.91189	10.0184	9.93246	110.53	20120412	10:10:10:10	33
777	1.27818	1.9599	1.16247	14.1906	12.9893	15	12	15.1997	11.3091	14.4554	14.1212	335.112	20120412	10:4:4:4	19
777	0.2718	1.51654	2.35472	21.2563	7.09062	21	7	22.3659	6.05693	19.2283	8.28725	124.525	20120412	10:1:1:1	30
777	1.52603	0.96533	3.61236	20.1281	6.47936	20	8	20.4034	7.4046	18.8265	9.84908	207.584	20120412	10:4:4:4	24
777	1.99986	3.01189	2.43658	10.0047	6.26542	11	8	12.6375	7.72827	8.84879	8.41037	289.047	20120412	10:1:1:1	37
777	1.65306	2.82261	2.10088	17.3969	9.59678	19	10	20.0885	8.74686	17.604	11.6874	295.482	20120412	10:1:1:1	26
777	1.24092	2.30576	2.26169	19.8906	9.44397	21	10	22.0885	8.74686	19.604	11.6874	282.979	20120412	10:1:1:1	26
777	2.00089	1.71311	4.04098	17.1297	5.34853	16	7	15.993	6.63022	15.8625	9.18568	149.226	20120412	10:7:7:7	16
777	0.273668	0.178403	2.46125	20.1281	10.7582	20	11	20.0115	10.8932	18.7128	12.7717	188.084	20120412	10:10:10:10	25
777	1.1815	1.08345	2.81511	13.8641	11.6751	15	12	14.9467	11.634	15.1375	14.1857	250.437	20120412	10:7:7:7	14
777	1.11876	1.12265	1.91226	10.9844	12.5308	12	13	12.0439	12.9019	10.2283	14.2872	299.205	20120412	10:10:10:10	30
777	0.450845	2.06779	1.81226	19.8016	8.40483	20	8	19.9356	6.34138	20.1375	10.1857	330.287	20120412	10:1:1:1	14
777	1.27948	1.64758	0.965479	8.87656	6.38767	10	7	10.3033	7.21171	8.31258	5.60404	11.0073	20120412	10:7:7:7	51
777	0.699774	2.25879	1.67085	16.5063	10.4831	16	10	15.7283	8.36253	16.4104	12.1512	35.5398	20120412	10:1:1:1	12
777	1.21604	1.06275	3.23288	19.95	6.78499	20	8	21.0077	6.68099	18.7128	9.77175	218.356	20120412	10:1:1:1	25
777	1.0295	2.61329	1.35243	13.8344	9.01609	14	8	15.0077	6.68099	12.7128	9.77175	26.742	20120412	10:1:1:1	25
777	2.00062	2.20139	1.99966	19.0297	12.6531	21	13	21.2303	12.7106	19.5008	14.5964	303.214	20120412	10:7:7:7	27
777	1.54477	1.28806	3.55566	17.1297	7.94638	16	9	16.0394	8.63226	15.5896	11.1512	143.805	20120412	10:7:7:7	18
777	0.355111	0.718801	2.31364	14.6656	10.8804	15	11	15.0667	10.2839	14.8625	13.1857	253.923	20120412	10:4:4:4	16
777	1.27331	2.09126	2.56039	16.9516	10.7276	17	12	18.6586	11.9356	14.8143	12.1375	268.58	20120412	10:1:1:1	39
777	1.54648	1.28654	3.46177	13.4781	10.5442	14	12	14.1296	11.6536	13.0675	13.9816	224.922	20120412	10:7:7:7	22
777	0.364008	0.301496	2.46553	9.35156	11.0944	9	11	9.30848	10.796	7.08089	12.055	136.174	20120412	10:7:7:7	32
777	1.07435	2.35647	1.97051	10.7172	9.96354	11	11	12.6225	11.3501	8.84879	10.5896	296.062	20120412	10:1:1:1	43
777	0.747389	0.643649	2.91608	9.7375	7.12118	9	7	9.1071	6.99124	7.01843	6.06754	195.869	20120412	10:10:10:10	47
777	0.603162	0.870947	2.33543	19.5047	10.3303	19	10	19.4748	9.45986	17.604	11.6874	96.3971	20120412	10:4:4:4	26
777	0.99229	0.964501	3.08886	9.70781	7.30456	9	8	10.6172	7.62598	6.8788	8.54463	210.095	20120412	10:1:1:1	36
777	1.60318	1.75934	2.74828	19.8609	9.87185	21	11	21.5078	10.4907	19.5008	12.5964	268.476	20120412	10:4:4:4	27
777	0.247308	0.957538	1.95372	14.9922	11.2472	15	11	15.2427	10.323	14.3233	13.0828	16.1897	20120412	10:4:4:4	20
777	1.90894	1.66092	3.74191	9.76719	8.25201	9	10	9.34124	9.85739	6.91719	10.6767	228.303	20120412	10:7:7:7	35
777	1.50187	1.43662	2.84586	12.0828	9.81072	13	11	13.0248	10.8954	11.5008	12.5964	260.84	20120412	10:10:10:10	27
777	0.748578	0.931389	2.9324	19.0297	8.25201	19	9	19.3501	7.37748	18.5896	11.1512	188.527	20120412	10:1:1:1	18
777	1.08886	1.1677	3.04971	18.7328	12.1946	18	13	17.9356	11.3414	18.1375	15.1857	134.1	20120412	10:1:1:1	14
777	1.95724	1.59488	4.14208	18.3172	8.06863	18	10	17.993	9.63022	17.8625	12.1857	174.274	20120412	10:7:7:7	16
777	4.94825	4.81787	6.2638	13.9234	9.50509	9	10	9.10763	9.64616	8.19381	12.0362	117.34	20120412	10:7:7:7	21
777	0.331315	0.0744149	2.51134	20.0984	12.6836	20	13	20.172	12.6726	18.8265	14.8491	195.116	20120412	10:7:7:7	24
777	1.7053	2.06718	0.77012	13.4187	12.6531	13	11	12.993	10.6302	12.8625	13.1857	17.8148	20120412	10:7:7:7	16
777	1.47486	1.37274	3.64421	13.4187	11.6445	14	13	13.93	12.9185	14.4104	15.1512	192.41	20120412	10:10:10:10	12
777	0.275711	0.103416	2.46537	12.2312	10.8499	12	11	12.2805	10.7589	10.2283	12.2872	176.993	20120412	10:7:7:7	30
777	0.526308	1.86183	2.13401	8.7875	7.5185	9	8	10.6375	7.72827	6.84879	8.41037	283.013	20120412	10:1:1:1	37
777	0.622908	0.218562	2.78753	9.61875	12.9282	9	13	9.65964	12.7134	7.01843	13.9325	161.424	20120412	10:4:4:4	33
777	1.75807	1.88392	2.58439	13.8344	10.4525	13	12	12.4949	11.7773	14.6475	12.9057	90.4668	20120605	10:4:4:4	48
777	1.56014	1.77202	2.25937	14.6062	5.56247	14	7	13.4554	6.90994	15.8209	7.46754	81.5334	20120605	10:4:4:4	44
777	1.06524	1.12016	0.858112	13.775	10.2692	13	11	13.0354	11.1105	14.5873	9.99265	10.9199	20120605	10:10:10:10	31
777	0.705205	1.24105	1.20558	11.6672	8.77158	11	9	10.5616	9.33532	12.5873	7.99265	346.499	20120605	10:4:4:4	31
777	1.28518	1.37333	1.06821	10.925	9.10777	10	10	9.99228	10.1158	11.8467	9.64772	33.1667	20120605	10:10:10:10	37
777	1.18167	1.43361	0.804571	19.4156	8.89383	19	10	18.8625	10.2164	20.105	8.47905	15.4071	20120605	10:7:7:7	25
777	1.6607	2.40028	2.17908	15.0219	9.65791	16	11	15.2104	12.0508	17.1984	9.55144	75.6848	20120605	10:1:1:1	26
777	4.31616	4.42952	4.64268	16.2984	9.78016	20	12	20.0843	12.0797	20.9057	10.3525	87.8487	20120605	10:10:10:10	23
777	2.50757	2.64045	2.4109	18.525	10.9721	20	13	19.8907	13.232	20.9057	11.3525	64.8306	20120605	10:7:7:7	23
777	0.185383	0.217788	1.9976	11.8156	11.9807	12	12	11.8364	12.1975	13.2869	10.6295	127.223	20120605	10:7:7:7	27
777	1.85957	2.95959	1.45234	15.4969	10.208	15	12	13.8791	12.6863	16.6475	11.0943	45.7023	20120605	10:1:1:1	32
777	0.985554	1.22358	1.02157	18.9703	13.1727	18	13	17.7516	13.0636	19.8467	12.6477	339.111	20120605	10:7:7:7	37
777	1.60678	1.86128	0.298888	20.8703	8.64933	20	10	19.8907	10.232	20.9057	8.35254	356.004	20120605	10:7:7:7	23
777	0.91099	1.0221	1.59053	11.2812	12.1335	11	13	10.9996	13.116	12.8209	12.5325	57.6173	20120605	10:10:10:10	36
777	0.612377	1.08776	1.4376	17.3672	6.50992	17	7	17.0482	7.54985	17	5.12	323.158	20120605	10:4:4:4	15
777	0.804175	1.9931	1.34353	14.7547	11.2777	14	11	12.7703	11.4641	15.788	10.419	321.795	20120605	10:1:1:1	35
777	0.249785	1.5633	1.63047	13.2406	9.93298	13	10	11.7703	10.4641	14.788	9.41905	357.565	20120605	10:1:1:1	35
777	1.92072	2.04763	2.10289	10.3313	9.19946	11	11	10.8244	11.1868	12.3705	9.71305	67.1759	20120605	10:7:7:7	28
777	0.505114	0.300508	2.35174	16.5359	9.19946	17	9	16.8364	9.19749	18.2869	7.62954	156.459	20120605	10:7:7:7	27
777	0.639575	0.504914	2.37979	17.3672	6.90724	18	7	17.8023	7.16334	19.521	5.89496	135.661	20120605	10:7:7:7	30
777	0.116267	1.3761	1.82963	21.0188	7.88525	21	8	19.7703	8.46412	22.788	7.41905	62.7196	20120605	10:1:1:1	35
777	0.598874	0.564697	2.21221	19.95	9.59678	20	9	19.5065	9.24722	21.748	8.30793	243.611	20120605	10:4:4:4	34
777	0.686315	0.956826	1.93712	10.8953	9.32172	11	10	10.4794	10.1834	12.8209	9.53246	84.3739	20120605	10:4:4:4	36
777	1.17999	1.75303	2.28056	14.9328	8.49651	16	9	15.4213	10.1801	16.9057	7.35254	93.5427	20120605	10:1:1:1	23
777	1.13279	2.37878	0.971248	21.0484	6.57105	20	7	19.146	7.99912	21.2869	5.62954	335.451	20120605	10:1:1:1	27
777	1.74477	2.9262	1.15533	16.9516	10.6054	18	12	18.0614	13.3129	18	10.12	36.9345	20120605	10:1:1:1	15
777	1.10744	2.40379	0.823623	17.1	9.87185	16	10	14.7703	10.4641	17.788	9.41905	348.645	20120605	10:1:1:1	35
777	0.662226	0.99331	1.71519	18.5844	9.68847	18	10	18.0826	10.5457	17.882	8.12371	294.462	20120605	10:4:4:4	14
777	1.40063	0.921786	3.11609	8.19375	7.85469	9	9	7.73236	8.6527	10.788	9.58095	143.144	20120605	10:1:1:1	45
777	1.57396	2.01401	1.15631	18.5547	6.75442	17	7	16.6587	7.43382	18.2869	5.62954	322.176	20120605	10:4:4:4	27
777	2.13827	2.18706	3.26115	16.1203	11.9807	18	13	17.085	13.9435	19.3705	11.7131	108.33	20120605	10:1:1:1	28
777	1.88835	2.26736	2.76581	17.6047	10.7276	19	12	18.085	12.9435	20.3705	10.7131	94.4383	20120605	10:1:1:1	28
777	0.160999	0.626918	1.84335	16.8922	10.8804	17	11	16.7461	11.4901	18.0074	9.41266	74.4397	20120605	10:4:4:4	24
777	1.29987	1.41583	1.95522	14.7547	9.62735	16	10	16.1123	10.0293	16	8.12	73.3404	20120605	10:10:10:10	15
777	1.46443	2.57036	1.39739	10.9844	9.53566	11	11	10.085	11.9435	12.3705	9.71305	47.4113	20120605	10:1:1:1	28
777	1.26426	1.24157	3.1442	16.7437	13.1421	18	13	17.985	13.1151	19.8652	12.7644	179.253	20120605	10:10:10:10	38
777	0.936608	1.01902	2.60319	18.3469	7.67131	19	7	19.1437	8.30647	18.882	5.12371	132.187	20120605	10:1:1:1	14
777	0.86437	0.966097	2.27453	13.8641	7.97694	13	8	12.8985	7.94372	12.5325	9.82094	105.928	20120605	10:10:10:10	69
777	0.975346	2.10659	1.44819	12.5875	8.22145	12	9	10.6935	9.14373	13.8763	8.88195	49.3616	20120605	10:1:1:1	39
777	0.939348	0.985014	0.948781	22.6219	6.29598	22	7	22.0555	7.10188	23.3705	5.71305	5.34525	20120605	10:10:10:10	28
777	0.743151	1.15007	1.6454	12.825	11.2777	13	12	12.6322	12.4115	14.3705	10.7131	60.4201	20120605	10:4:4:4	28
777	1.31489	1.27796	2.5969	8.99531	7.15174	10	8	9.79246	8.15061	11.5873	6.99265	107.426	20120605	10:7:7:7	31
777	0.292095	0.184083	2.04741	12.0234	9.29115	12	9	12.0423	9.10804	13.521	7.89496	238.602	20120605	10:10:10:10	30
777	1.05211	1.18009	1.80467	19.5938	7.02949	20	8	19.8244	8.18683	21.3705	6.71305	69.5139	20120605	10:7:7:7	28
777	1.76961	1.86667	2.98327	10.4797	11.0944	12	12	12.049	12.1052	13.4486	10.8016	109.618	20120605	10:10:10:10	29
777	0.825338	1.02187	1.47574	13.7156	12.2252	14	13	13.8907	13.232	14.9057	11.3525	48.9547	20120605	10:7:7:7	23
777	2.1001	1.47505	3.72329	11.0734	12.1641	13	13	11.7703	13.4641	14.788	12.419	138.544	20120605	10:1:1:1	35
777	0.638547	0.210479	2.47834	15.9422	10.6359	16	10	15.7773	10.5051	16.9057	8.35254	203.605	20120605	10:4:4:4	23
777	1.94498	2.03148	3.28417	16.1203	12.5003	18	13	18.0618	13.0982	19.2869	11.6295	118.312	20120605	10:10:10:10	27
777	0.459434	0.53839	2.15567	20.6328	6.72386	21	7	20.5065	7.24722	22.748	6.30793	121.455	20120605	10:4:4:4	34
777	1.04766	0.947533	2.60539	14.1609	9.62735	15	9	15.032	9.25442	14.882	7.12371	123.185	20120605	10:7:7:7	14
777	0.329114	0.876654	1.56798	12.3203	8.9244	12	9	11.4482	9.01357	13.8763	9.11805	16.8804	20120605	10:4:4:4	41
777	1.76137	1.70647	2.98435	10.5391	9.01609	12	10	11.8023	10.1633	13.521	8.89496	110.04	20120605	10:7:7:7	30
777	1.78095	1.89568	2.45652	14.2203	9.93298	16	10	16.1139	10.0222	15.882	8.12371	84.2432	20120605	10:10:10:10	14
777	1.70235	1.81837	2.19194	13.3297	7.67131	15	8	15.1139	8.02217	14.882	6.12371	75.2675	20120605	10:10:10:10	14
777	2.05409	2.42192	1.93515	10.45	6.02091	11	8	10.6587	8.43382	12.2869	6.62954	58.7309	20120605	10:4:4:4	27
777	1.91097	1.9871	3.37296	19.0891	12.9893	21	13	21.0736	13.0897	22.105	11.479	125.678	20120605	10:10:10:10	25
777	0.445794	0.207449	2.30817	19.6234	10.2386	20	10	19.7561	10.0791	21.8209	9.53246	197.96	20120605	10:7:7:7	36
777	1.52586	1.61994	1.16652	10.0344	9.47453	10	11	10.0678	11.0941	11.1984	9.55144	38.3091	20120605	10:10:10:10	26
777	0.985456	1.23231	1.0249	13.4781	12.1641	14	13	14.0636	13.2484	13.6477	11.1533	21.1769	20120605	10:7:7:7	12
777	0.955874	1.06949	1.85908	15.0813	11.7362	16	12	16.016	12.2559	16	10.12	73.9793	20120605	10:7:7:7	15
777	1.15097	1.25666	2.38305	9.38125	7.02949	10	8	10.0141	8.11517	11.748	7.30793	100.92	20120605	10:10:10:10	34
777	0.784376	0.679528	2.44318	19.1187	12.7753	19	12	19.0618	12.0982	20.2869	10.6295	231.908	20120605	10:10:10:10	27
777	0.969945	0.92685	2.34292	10.2125	7.94638	10	7	9.54138	7.30713	11.6475	6.0943	253.855	20120605	10:4:4:4	32
777	0.381947	0.384307	2.25954	9.61875	7.97694	10	8	9.97783	8.11389	11.8763	7.88195	172.939	20120605	10:10:10:10	39
777	1.67629	2.97888	0.448396	19.1484	10.3303	19	12	18.6527	13.2676	19.581	10.212	12.9197	20120605	10:1:1:1	20
777	0.692519	0.931695	1.31156	10.5094	12.5308	10	13	9.75608	13.0791	11.8209	12.5325	28.2472	20120605	10:7:7:7	36
777	2.56372	1.56634	4.32261	18.9703	9.56622	21	8	20.4966	9.21411	21.8005	6.29893	152.856	20120605	10:1:1:1	22
777	1.78206	3.08188	0.454087	14.4578	11.2777	14	13	13.4213	14.1801	14.9057	11.3525	13.9138	20120605	10:1:1:1	23
777	1.22508	1.57787	1.74947	18.3469	9.96354	19	11	18.7461	11.4901	20.0074	9.41266	64.617	20120605	10:4:4:4	24
777	0.898344	1.08541	1.50487	15.4969	12.2558	16	13	15.9361	13.2483	16.581	11.212	52.0598	20120605	10:7:7:7	20
777	0.694824	1.79537	1.63441	14.4281	10.6054	15	11	14.9789	12.3142	15.118	9.12371	58.9913	20120605	10:1:1:1	16
777	1.64475	1.63305	2.57281	16.2688	9.04665	15	8	14.8625	8.21643	16.105	6.47905	266.479	20120605	10:7:7:7	25
777	2.32144	3.6357	0.446592	22.9187	6.6933	21	8	19.9244	8.75535	22.5873	6.99265	1.85555	20120605	10:1:1:1	31
777	0.501688	0.74145	1.46175	10.1531	11.5223	10	12	9.82436	12.1868	11.3705	10.7131	29.0286	20120605	10:7:7:7	28
777	0.846457	1.11219	2.46991	17.1594	8.0992	18	8	17.4213	9.1801	18.9057	6.35254	125.53	20120605	10:1:1:1	23
777	1.56887	1.40722	3.20412	9.7375	8.06863	11	9	10.7481	9.04791	12.8652	8.76437	136.383	20120605	10:7:7:7	38
777	1.27366	2.58778	0.607122	18.7922	11.0027	18	12	17.2104	13.0508	19.1984	10.5514	1.13929	20120605	10:1:1:1	26
777	1.08926	1.20468	2.02984	12.0234	10.911	12	12	11.985	12.1151	13.8652	11.7644	81.5671	20120605	10:10:10:10	38
777	1.1709	1.28693	1.94701	18.2578	11.0944	19	12	19.0736	12.0897	20.105	10.479	75.3355	20120605	10:10:10:10	25
777	1.77653	1.81153	3.05965	18.3172	8.25201	18	10	18.0241	10.0397	19.7439	10.9587	108.515	20120606	10:10:10:10	23
777	1.37762	1.42399	3.28166	15.9422	5.62359	16	7	15.9991	7.04644	16.9587	8.74385	153.605	20120606	10:10:10:10	32
777	0.603196	0.942748	2.59093	19.4453	7.763	20	8	20.2595	8.23834	21.7439	8.95869	185.665	20120606	10:7:7:7	23
777	0.44794	1.30045	1.78872	17.4266	8.86327	17	9	18.1565	9.93957	18.5333	10.2685	57.3726	20120606	10:1:1:1	26
777	0.566304	0.607332	2.55626	11.0437	8.43539	11	9	10.9744	9.03875	10.875	10.9861	179.169	20120606	10:10:10:10	41
777	1.20804	1.64268	2.77372	10.9844	10.2997	10	11	10.0863	11.6752	10.2494	12.9743	118.227	20120606	10:4:4:4	38
777	0.718239	0.729182	1.89482	19.7125	7.09062	19	7	18.9848	7.0439	19.3729	8.95475	71.952	20120606	10:10:10:10	37
777	0.755979	0.712159	1.59517	16.5359	9.59678	17	9	16.9848	9.0439	17.3729	10.9548	311.331	20120606	10:10:10:10	37
777	0.93103	1.59487	2.89419	19.9203	12.0724	20	13	20.2515	13.6325	20.7326	14.8503	163.31	20120606	10:4:4:4	34
777	0.920143	1.968	2.41918	13.0922	10.8499	14	11	14.1998	12.4766	14.2494	12.9743	253.409	20120606	10:1:1:1	38
777	1.66914	2.93821	3.41029	21.9688	7.64075	21	9	21.1998	10.4766	21.2494	10.9743	137.322	20120606	10:1:1:1	38
777	1.09585	1.70629	2.96831	12.2609	8.19088	13	9	13.6595	9.16833	14.9275	9.49489	146.809	20120606	10:4:4:4	19
777	1.42121	1.58255	2.5887	12.5578	8.64933	13	10	13.3518	10.0183	14.9548	9.62711	97.3276	20120606	10:7:7:7	12
777	1.1013	1.36368	2.96842	19.3859	10.0858	20	11	19.9161	11.3422	20	12.99	213.889	20120606	10:7:7:7	40
777	0.572342	0.618339	2.46518	10.0938	8.43539	10	9	9.99913	9.04644	10.9587	10.7439	141.772	20120606	10:10:10:10	32
777	1.62678	1.94051	3.36158	17.6047	10.422	18	12	18.244	12.2542	19.6802	13.0663	136.464	20120606	10:7:7:7	24
777	1.29911	1.28234	2.51917	9.79688	6.50992	11	7	10.9676	7.03326	10.5051	8.92748	262.237	20120606	10:10:10:10	44
777	0.810748	0.570633	1.60618	11.9938	9.81072	12	9	12.2102	9.28274	13.5333	10.2685	309.158	20120606	10:7:7:7	26
777	2.53004	2.56056	4.45607	16.6844	11.9807	19	13	19.0135	13.0444	20.4506	14.3622	199.442	20120606	10:10:10:10	27
777	0.0936223	1.39736	1.8972	19.0594	12.0724	19	12	20.0952	13.0103	20.4506	13.3622	352.56	20120606	10:1:1:1	27
777	1.18644	0.358223	0.829589	13.8047	9.87185	13	9	14.1565	9.93957	14.5333	10.2685	352.306	20120606	10:1:1:1	26
777	0.819946	0.863412	2.80333	19.2672	6.63217	20	7	20.0312	7.03446	21.8926	7.61494	171.346	20120606	10:10:10:10	20
777	0.784102	1.17513	2.33763	12.2609	9.26059	12	10	12.5512	10.3993	13.6099	11.1697	106.562	20120606	10:4:4:4	25
777	0.485228	1.06576	2.3391	10.5984	10.7276	11	11	11.0863	11.6752	11.2494	12.9743	228.65	20120606	10:4:4:4	38
777	2.10432	2.11578	3.76273	10.5687	7.45737	12	9	11.9744	9.03875	11.875	10.9861	226.455	20120606	10:10:10:10	41
777	0.0857909	1.40437	1.90439	19	10.0858	19	10	18.9196	11.4879	18.875	11.9861	3.6	20120606	10:1:1:1	41
777	1.00856	0.911886	1.75355	20.2172	10.6359	21	10	21.1285	10.6684	21.3729	11.9548	298.289	20120606	10:4:4:4	37
777	0.968855	1.00094	2.92881	10.0641	9.7496	11	10	11.0216	10.0411	12.6802	11.0663	197.422	20120606	10:10:10:10	24
777	0.955142	1.36098	1.76992	14.5172	7.82413	15	7	15.8095	8.25095	16.0663	8.68021	297.236	20120606	10:1:1:1	31
777	0.80641	1.68636	2.13222	8.19375	9.01609	9	9	9.0132	10.49	9	10.99	271.143	20120606	10:1:1:1	40
777	0.783277	1.40501	2.68313	9.85625	9.23003	10	10	10.4666	10.4955	11.3622	11.4506	147.375	20120606	10:4:4:4	28
777	1.03528	0.687619	1.09281	18.1984	9.01609	18	8	18.1125	8.33385	19.0663	9.68021	338.651	20120606	10:7:7:7	31
777	1.66642	1.70868	3.65294	15.6156	12.0724	17	13	17.0241	13.0397	18.7439	13.9587	174.976	20120606	10:10:10:10	23
777	0.718346	0.829816	2.32795	9.32188	7.763	10	8	9.91613	8.34218	10	9.99	250.736	20120606	10:7:7:7	40
777	0.580388	2.03122	2.52997	14.4875	10.7276	15	11	16.4879	11.0804	16.9861	11.125	155.61	20120606	10:1:1:1	16
777	0.934706	0.560843	1.06029	13.3	7.88525	13	7	13.3833	8.43987	13.4949	8.92748	4.32078	20120606	10:1:1:1	36
777	16.2494	15.9104	14.2606	2.82031	8.49651	19	10	18.671	9.87391	17.0257	9.75059	1.89108	20120606	10:7:7:7	67
777	0.470653	0.496603	2.05898	11.4594	12.8976	11	13	10.9848	13.0439	11.3729	14.9548	91.768	20120606	10:10:10:10	37
777	0.882154	0.922961	2.55724	10.2422	7.15174	10	8	10.0107	8.0452	11.3622	9.45065	120.865	20120606	10:10:10:10	28
777	1.57646	2.25704	3.56629	12.7063	8.0992	14	9	14.5512	9.39929	15.6099	10.1697	181.152	20120606	10:4:4:4	25
777	0.530872	0.879662	2.4837	16.6547	9.59678	17	10	17.2739	10.2216	18.8006	10.8473	155.777	20120606	10:7:7:7	22
777	2.09328	2.77373	4.08291	11.8156	7.27399	13	9	13.4009	9.55009	14.1697	10.6099	178.458	20120606	10:4:4:4	30
777	0.891573	1.88777	2.336	10.2422	12.4697	11	12	12.0296	13.0771	12.3622	13.4506	258.591	20120606	10:1:1:1	28
777	1.55072	2.0499	3.20286	7.45156	7.91582	9	8	9.40086	8.55009	10.1697	9.60994	230.888	20120606	10:4:4:4	30
777	0.584368	0.458153	1.82558	12.4688	7.24343	13	7	12.9161	7.34218	13	8.99	294.618	20120606	10:7:7:7	40
777	0.43042	0.678633	2.30828	14.5766	9.07721	15	9	15.2275	9.26898	16.6099	10.1697	226.334	20120606	10:7:7:7	25
777	0.574527	1.02366	2.24303	17.575	13.3866	18	13	18.5969	13.3271	19.7439	13.9587	251.091	20120606	10:4:4:4	23
777	0.88472	0.876013	2.40981	13.3594	7.61019	14	7	14.0241	7.03968	15.7439	7.95869	252.406	20120606	10:10:10:10	23
777	1.08428	0.732054	0.962357	17.0406	7.30456	16	7	16.3362	7.10519	17.9861	7.12495	347.287	20120606	10:7:7:7	16
777	1.12631	0.882287	1.25922	17.4859	9.01609	17	8	18.312	8.70623	18.7439	8.95869	324.359	20120606	10:1:1:1	23
777	1.0091	0.567223	1.04488	9.88594	10.4831	9	10	10.0952	11.0103	10.4506	11.3622	14.596	20120606	10:1:1:1	27
777	1.14976	0.741229	1.14238	19.1484	10.0552	18	10	19.2651	10.7872	19.6802	11.0663	29.6468	20120606	10:1:1:1	24
777	0.584708	0.936984	2.55967	14.5766	9.59678	15	10	15.2595	10.2383	16.7439	10.9587	165.201	20120606	10:7:7:7	23
777	1.32742	1.32603	2.85201	9.67812	7.12118	11	7	11.002	7.04641	12.0663	8.68021	242.838	20120606	10:10:10:10	31
777	0.923754	2.40245	2.90009	10.5391	9.19946	11	10	11.473	11.413	11.6149	11.8926	191.933	20120606	10:1:1:1	35
777	0.841906	1.1894	2.83135	14.3094	7.5185	15	8	15.244	8.25416	16.6802	9.0663	177.516	20120606	10:7:7:7	24
777	1.28114	0.423868	0.834446	17.4266	10.208	17	9	17.1067	10.4862	17.125	10.9861	15.8482	20120606	10:1:1:1	39
777	1.53725	1.34171	1.91828	9.70781	8.83271	11	8	10.9597	8.35	11.2494	9.97431	295.598	20120606	10:7:7:7	38
777	0.896597	0.868059	2.04771	12.6469	7.82413	13	7	13.0216	7.04112	14.6802	8.0663	279.206	20120606	10:10:10:10	24
777	2.67295	2.69724	4.51748	18.3469	11.6751	21	12	21.019	12.0424	22.6099	13.1697	209.018	20120606	10:10:10:10	25
777	0.407941	0.376718	1.60043	17.3969	11.0944	17	11	17.0241	11.0397	18.7439	11.9587	15.4245	20120606	10:10:10:10	23
777	2.12667	2.77269	4.048	11.0734	10.0858	12	12	12.4968	12.4652	13.4506	13.3622	159.029	20120606	10:4:4:4	27
777	0.597169	0.609259	1.9038	19.5938	11.0638	19	11	18.9848	11.0439	19.3729	12.9548	73.0663	20120606	10:10:10:10	37
777	0.730925	0.410256	1.42085	14.1906	11.7056	14	11	14.192	11.2954	15.4506	12.3622	328.318	20120606	10:7:7:7	27
777	0.509799	0.262014	1.50287	16.5063	7.06005	16	7	16.2873	7.20394	17.8503	7.73257	14.8349	20120606	10:7:7:7	21
777	1.35833	1.36485	1.98561	20.1281	7.24343	19	8	19.2275	8.26898	20.6099	9.16969	69.8475	20120606	10:7:7:7	25
777	3.51528	3.55951	5.47748	18.6141	10.0552	22	11	22.0387	11.0256	23.9861	11.125	168.009	20120606	10:10:10:10	16
777	0.94727	1.29752	2.89418	17.9312	10.0552	18	11	18.0698	11.3453	18.8473	12.8006	158.962	20120606	10:7:7:7	33
777	0.733746	1.05093	2.18971	17.3078	7.24343	18	7	18.2907	7.61546	18.8473	8.80061	264.176	20120606	10:4:4:4	33
777	0.910285	1.58119	2.88485	15.3187	7.39625	16	8	16.5969	8.32706	17.7439	8.95869	167.251	20120606	10:4:4:4	23
777	0.320527	0.361159	2.31048	10.8953	10.6971	11	11	10.9904	11.0455	11.6149	12.8926	181.063	20120606	10:10:10:10	35
777	1.39383	2.88135	3.38034	20.7219	9.44397	22	10	23.312	10.7062	23.7439	10.9587	185.289	20120606	10:1:1:1	23
777	1.0862	1.35408	2.96448	11.1625	11.3083	12	12	12.026	12.3514	12.6149	13.8926	212.447	20120606	10:7:7:7	35
777	1.92669	1.97207	3.87181	14.6656	7.61019	16	9	16.0241	9.03968	17.7439	9.95869	162.634	20120606	10:10:10:10	23
777	0.581946	0.282036	1.47829	10.8656	9.56622	11	9	11.1285	9.66842	11.3729	10.9548	335.85	20120606	10:4:4:4	37
777	1.36031	1.84351	2.99806	12.2016	5.89866	13	7	13.6807	6.99903	14.99	7	215.941	20120606	10:4:4:4	15
777	0.763296	1.19151	2.37308	20.2766	7.24343	21	7	21.4346	7.52384	22.2685	8.53332	248.998	20120606	10:4:4:4	29
777	0.834435	0.803944	1.98632	16.7141	13.7839	17	13	17.0216	13.0411	18.6802	14.0663	282.36	20120606	10:10:10:10	24
777	0.405913	1.0884	1.58747	19.0297	8.40483	19	8	19.2922	9.4611	19.3729	9.95475	353.394	20120606	10:1:1:1	37
777	0.864629	0.758206	1.68645	16.9516	8.86327	17	8	17.5512	8.39929	18.6099	9.16969	302.789	20120606	10:4:4:4	25
777	1.34417	1.66306	3.12176	11.6375	11.7056	12	13	12.244	13.2542	13.6802	14.0663	138.045	20120606	10:7:7:7	24
777	2.34325	2.92307	4.12506	7.62969	8.0992	9	10	9.00097	10.6807	9	11.99	215.788	20120606	10:4:4:4	40
777	0.498252	1.05236	1.54849	14.4875	12.1029	14	12	15.2132	12.8651	15.6099	13.1697	24.0756	20120606	10:1:1:1	25
777	1.67793	1.11808	3.74991	17.8125	5.5319	17	7	17.6185	6.63303	15.1509	8.17346	208.638	20120607	10:4:4:4	31
777	1.77212	3.3752	0.867891	12.8547	9.35228	14	8	14.5507	6.43416	13.3233	10.0828	337.737	20120607	10:1:1:1	20
777	1.69145	1.61016	3.07836	19.0891	10.5748	20	12	20.2303	11.7106	18.5008	13.5964	255.785	20120607	10:7:7:7	27
777	1.08756	1.21111	2.17436	11.0734	11.4306	12	12	12.248	11.7257	10.4036	13.4992	285.226	20120607	10:7:7:7	28
777	0.571153	0.801797	2.06046	18.7031	7.48794	19	7	19.3677	7.03942	16.8488	6.58963	69.4824	20120607	10:7:7:7	43
777	1.01697	1.00729	2.04567	16.6844	11.0332	17	12	17.0964	11.9524	14.8143	11.8625	291.681	20120607	10:10:10:10	41
777	0.373819	1.01367	1.9605	10.6281	8.03807	11	8	11.44	7.43111	9.71275	9.77175	311.845	20120607	10:4:4:4	25
777	1.04652	1.95439	2.45805	17.1	8.46595	18	9	18.8344	7.5651	16.945	10.9191	268.116	20120607	10:1:1:1	23
777	0.534014	0.349132	2.59384	18.8813	6.47936	19	7	19.172	6.6726	17.8265	8.84908	225.248	20120607	10:7:7:7	24
777	1.26342	1.36977	1.11195	20.9297	7.67131	22	7	22.0815	6.92996	19.8488	7.41037	21.2965	20120607	10:10:10:10	37
777	1.78198	1.73779	3.20082	11.7562	6.72386	13	8	13.3652	7.38045	11.945	9.91911	253.064	20120607	10:4:4:4	23
777	0.728353	0.819734	1.9792	13.0328	10.7276	13	10	13.0559	9.9082	11.0809	11.055	63.7821	20120607	10:10:10:10	32
777	1.08491	2.72575	1.17778	16.9219	7.12118	18	7	19.5575	6.42625	15.9638	7.80619	344.813	20120607	10:1:1:1	34
777	0.609376	1.32433	1.59579	10.3906	6.99893	11	7	11.7102	6.88649	8.84879	7.41037	349.099	20120607	10:4:4:4	37
777	1.60823	1.5019	3.59707	11.8156	11.6139	11	13	11.0669	12.9159	8.96379	13.8062	217.925	20120607	10:10:10:10	34
777	1.13124	1.77207	1.37959	17.0109	7.54906	18	7	18.7161	7.06667	15.8143	6.86249	32.6361	20120607	10:4:4:4	41
777	2.26679	3.83748	1.01096	14.8141	11.4	17	12	18.6375	11.7283	14.8488	12.4104	333.851	20120607	10:1:1:1	37
777	1.85453	3.42763	0.996819	16.5359	9.13834	18	8	18.7426	6.51554	17.0675	9.98157	333.066	20120607	10:1:1:1	22
777	0.665559	2.23792	1.70049	21.4641	10.6054	22	11	23.6594	11.0399	19.81	11	233.634	20120607	10:1:1:1	40
777	1.87127	2.16587	1.28514	14.3094	8.80214	16	8	16.1511	7.66244	14.945	9.91911	324.183	20120607	10:7:7:7	23
777	1.62394	1.41376	3.40076	21.5828	11.4306	22	13	22.2117	12.6967	20.604	14.6874	234.486	20120607	10:7:7:7	26
777	1.32386	1.52583	2.55832	10.0344	11.0944	11	12	11.5078	11.4907	9.50084	13.5964	270.036	20120607	10:4:4:4	27
777	1.30397	2.9413	0.998012	12.8844	11.6751	14	11	15.165	9.81768	12.5008	12.5964	344.378	20120607	10:1:1:1	27
777	1.0309	1.46863	2.85389	12.5875	10.0552	13	11	14.0077	9.68099	11.7128	12.7717	239.587	20120607	10:1:1:1	25
777	0.802145	1.11555	1.69658	19	8.80214	19	8	19.2303	7.71063	17.5008	9.59644	43.2	20120607	10:7:7:7	27
777	0.527834	1.09369	1.94867	13.9234	11.5223	14	11	14.6596	10.7134	12.0184	11.9325	56.4598	20120607	10:4:4:4	33
777	2.38986	2.31646	3.61484	12.4688	5.16515	14	7	14.0115	6.89315	12.7128	8.77175	255.846	20120607	10:10:10:10	25
777	1.11912	1.66729	1.69096	10.2719	10.8499	11	10	11.7189	10.0216	8.81	10	319.412	20120607	10:4:4:4	40
777	1.26987	1.24845	2.20833	9.5	8.83271	10	10	10.0857	9.93522	7.82727	10.2745	285.987	20120607	10:10:10:10	38
777	1.11817	1.03088	2.86359	22.0875	7.88525	22	9	22.0669	8.91593	19.9638	9.80619	243.912	20120607	10:10:10:10	34
777	4.73962	4.67207	5.542	17.9016	9.4134	21	13	21.0182	12.8941	19.604	14.6874	260.424	20120607	10:10:10:10	26
777	1.34961	1.71926	0.864525	18.1984	10.0858	19	9	19.2303	8.71063	17.5008	10.5964	6.76417	20120607	10:7:7:7	27
777	0.974797	1.47206	1.8725	19.6531	10.911	20	10	20.7102	9.88649	17.8488	10.4104	58.3549	20120607	10:4:4:4	37
777	0.421145	0.523501	1.94438	15.9422	13.4172	16	13	16.05	12.9049	14.1509	14.1735	49.7098	20120607	10:10:10:10	31
777	1.23006	1.88066	1.3447	15.9125	10.5748	17	10	17.3652	9.38045	15.945	11.9191	326.659	20120607	10:4:4:4	23
777	0.352318	0.442682	1.84113	9.64844	7.97694	10	8	10.0896	7.94073	7.81432	8.13751	352.648	20120607	10:10:10:10	39
777	1.48556	1.51517	1.57877	16.5656	13.3866	18	13	17.998	12.8926	16.945	14.9191	313.884	20120607	10:10:10:10	23
777	0.632387	0.846629	2.08372	18.0797	9.62735	18	9	18.3207	8.81574	16.0184	9.93246	72.0391	20120607	10:7:7:7	33
777	2.28573	2.33443	1.32563	16.8031	13.6311	19	13	19.0182	12.8941	17.604	14.6874	325.628	20120607	10:10:10:10	26
777	0.529724	0.899003	1.66852	9.64844	7.39625	10	7	10.2648	6.74178	8.31258	8.39596	8.81955	20120607	10:7:7:7	29
777	1.15927	1.87799	1.03104	14.4578	10.0247	15	9	15.3652	8.38045	13.945	10.9191	0.915053	20120607	10:4:4:4	23
777	0.446445	1.13604	1.79497	11.6375	9.26059	12	9	12.7102	8.88649	9.84879	9.41037	24.9112	20120607	10:4:4:4	37
777	1.15605	1.43198	2.98794	17.6641	8.89383	18	10	19.0885	8.74686	16.604	11.6874	236.493	20120607	10:1:1:1	26
777	0.877027	0.912645	2.54587	15.7641	11.4306	15	11	15.0248	10.8954	13.5008	12.5964	103.798	20120607	10:10:10:10	27
777	2.0235	3.26291	2.01455	10.5984	6.54048	12	8	13.6375	7.72827	9.84879	8.41037	303.04	20120607	10:1:1:1	37
777	1.10977	1.45754	1.31157	19.3859	8.9244	20	8	20.3085	7.79597	18.0809	9.05504	27.6045	20120607	10:7:7:7	32
777	0.923527	1.02532	1.7401	16.3281	8.86327	16	8	15.998	7.89256	14.945	9.91911	49.6116	20120607	10:10:10:10	23
777	1.18829	1.6767	1.91237	14.8734	12.378	16	12	16.1559	11.2979	15.5896	14.1512	299.349	20120607	10:4:4:4	18
777	1.53913	2.91767	1.67827	19.475	10.208	21	10	21.9228	8.62032	19.8265	11.8491	310.168	20120607	10:1:1:1	24
777	2.45886	2.40011	3.41377	8.87656	10.5442	9	13	9.08574	12.9352	6.82727	13.2745	265.678	20120607	10:10:10:10	38
777	2.20861	2.17565	3.24907	14.3391	10.5442	16	12	16.1922	11.684	14.7128	13.7717	264.766	20120607	10:7:7:7	25
777	0.238576	0.174543	2.42363	19.1781	9.84129	19	10	19.0115	9.89315	17.7128	11.7717	167.702	20120607	10:10:10:10	25
777	0.360045	0.430889	1.87	14.6656	12.1335	15	12	15.0248	11.8954	13.5008	13.5964	334.966	20120607	10:10:10:10	27
777	0.916523	1.28359	1.27666	20.1281	8.28257	21	8	21.3316	7.83624	18.9638	8.80619	356.357	20120607	10:7:7:7	34
777	1.64067	2.35956	0.56291	16.2984	10.4831	17	9	17.2847	8.33956	16.1938	11.0362	356.284	20120607	10:4:4:4	21
777	1.73281	1.83813	1.4594	14.6359	8.06863	16	7	16.0964	6.95243	13.8143	6.86249	41.6758	20120607	10:10:10:10	41
777	0.88574	1.25149	1.35296	14.1312	13.1727	15	13	15.3698	12.993	12.8143	12.8625	14.8404	20120607	10:7:7:7	41
777	2.0083	2.66436	1.09419	11.9938	7.09062	14	7	14.6185	6.63303	12.1509	8.17346	330.186	20120607	10:4:4:4	31
777	1.52125	3.11357	1.03649	8.66875	11.7362	10	11	11.0077	9.68099	8.71275	12.7717	334.943	20120607	10:1:1:1	25
777	1.38326	1.48566	1.63413	16.1203	12.378	16	11	16.0248	10.8954	14.5008	12.5964	48.1898	20120607	10:10:10:10	27
777	3.81865	3.81481	3.43206	18.1984	10.3609	22	10	21.9845	9.89366	21.1938	12.0362	297.022	20120607	10:10:10:10	21
777	1.15475	2.46933	1.89295	13.0922	12.2863	14	13	15.5575	12.4262	11.9638	13.8062	300.227	20120607	10:1:1:1	34
777	0.448036	0.521929	1.78068	11.6078	11.2166	12	11	12.0182	10.8941	10.604	12.6874	338.514	20120607	10:10:10:10	26
777	1.01586	2.58192	1.44435	13.3	11.7362	14	11	14.3501	9.37748	13.5896	13.1512	327.244	20120607	10:1:1:1	18
777	2.21477	2.13839	3.4223	15.0813	8.89383	17	10	17.0852	9.6401	16.3233	12.0828	258.036	20120607	10:7:7:7	20
777	3.9676	3.92198	4.39441	17.3969	11.3389	21	13	20.998	12.8926	19.945	14.9191	274.049	20120607	10:10:10:10	23
777	1.20857	2.779	1.30107	16.8922	10.4831	18	10	19.0077	8.68099	16.7128	11.7717	329.562	20120607	10:1:1:1	25
777	1.47697	1.80577	1.07138	14.5469	13.2643	16	13	16.2805	12.7589	14.2283	14.2872	334.31	20120607	10:7:7:7	30
777	0.37672	0.0208447	2.56382	17.2188	6.6933	17	7	17.2303	6.71063	15.5008	8.59644	187.702	20120607	10:7:7:7	27
777	3.54288	3.44003	5.29516	13.7156	3.69812	15	7	14.9912	6.8929	14.0675	8.98157	226.455	20120607	10:10:10:10	22
777	2.14936	2.51903	0.252077	8.04531	8.89383	10	8	10.3412	7.85739	7.91719	8.67675	6.57353	20120607	10:7:7:7	35
777	0.838399	0.47638	3.0115	12.3203	12.2252	12	13	12.1922	12.684	10.7128	14.7717	193.539	20120607	10:7:7:7	25
777	1.90124	1.90541	2.04613	10.2125	9.35228	12	10	12.0377	9.89936	10.3126	11.396	300.481	20120607	10:10:10:10	29
777	0.701202	0.941526	1.88354	10.3016	6.9378	11	7	11.2117	6.69674	9.60404	8.68742	304.511	20120607	10:7:7:7	26
777	1.09409	1.88982	2.57098	17.1594	10.2997	18	11	18.9228	9.62032	16.8265	12.8491	262.605	20120607	10:1:1:1	24
777	1.38598	1.38233	2.02085	9.67812	11.5834	11	12	11.0248	11.8954	9.50084	13.5964	295.706	20120607	10:10:10:10	27
777	1.45319	2.61792	2.10405	11.6078	11.5834	13	12	14.0885	10.7469	11.604	13.6874	292.94	20120607	10:1:1:1	26
777	0.557101	0.45712	2.73966	19.2078	10.4831	19	11	19.0047	10.8926	17.8265	12.8491	190.498	20120607	10:10:10:10	24
777	1.07323	1.77608	1.17829	16.0906	13.57	17	13	17.6903	12.7984	14.9172	13.6767	14.0784	20120607	10:4:4:4	35
777	2.97187	2.93842	3.34652	17.3969	9.56622	20	11	20.0182	10.8941	18.604	12.6874	280.754	20120607	10:10:10:10	26
777	1.40628	1.37878	2.32296	12.7063	6.44879	14	7	14.0115	6.89315	12.7128	8.77175	282.923	20120607	10:10:10:10	25
777	1.231	1.13123	2.93735	18.5844	9.84129	19	11	18.937	10.9161	21.5013	10.1873	91.7327	20120608	10:10:10:10	60
777	1.92059	1.17615	1.13049	10.3609	6.99893	12	8	11.4606	7.41609	10.4541	5.87229	22.5851	20120608	10:4:4:4	30
777	1.48668	1.32642	1.64416	13.8344	9.07721	15	10	14.7092	10.0742	12.3752	9.83486	325.232	20120608	10:7:7:7	16
777	1.6145	1.34274	1.03017	8.16406	8.61877	9	10	8.75747	9.82327	7.45412	7.87229	355.183	20120608	10:7:7:7	30
777	1.27414	1.35349	1.63191	17.6047	10.7887	18	12	17.9569	12.0956	16.0828	10.1996	331.275	20120608	10:10:10:10	27
777	1.95225	1.19311	0.726731	12.4094	5.8681	14	7	13.2633	6.70132	11.6953	5.73299	353.364	20120608	10:4:4:4	23
777	2.21431	2.02357	1.29915	20.3062	5.80697	20	8	19.809	7.7685	19.0318	5.55469	330.45	20120608	10:7:7:7	34
777	0.241727	0.344599	2.61803	13.2406	7.97694	13	8	12.9008	8.03401	13	5.37	275.473	20120608	10:10:10:10	40
777	2.2945	2.25652	1.76794	20.1875	5.59303	22	7	21.9089	7.052	21.5072	4.41658	41.3793	20120608	10:10:10:10	37
777	2.13217	2.20017	0.976277	15.1109	12.0113	17	13	17.0213	13.1027	14.3907	12.6704	339.572	20120608	10:10:10:10	17
777	1.40044	1.37307	1.71134	20.2469	10.8193	21	12	20.8988	12.0277	21.1651	9.37519	36.1324	20120608	10:10:10:10	41
777	2.99385	2.6964	0.63735	19.475	10.3914	22	12	21.7287	11.8718	20.0828	10.1996	10.7004	20120608	10:7:7:7	27
777	3.09379	1.60589	1.12431	10.1828	9.01609	11	12	9.81364	10.579	9.45412	9.87229	339.316	20120608	10:1:1:1	30
777	1.57539	1.55392	1.55499	9.5	7.5185	11	8	10.9452	8.08945	9.32357	5.97355	32.6033	20120608	10:10:10:10	29
777	0.260185	0.346817	2.40998	9.025	8.74102	9	9	8.92471	9.07302	7.8802	6.6203	329.286	20120608	10:10:10:10	33
777	1.16202	0.982902	2.38565	15.0219	9.62735	16	9	15.7094	8.92496	13.7794	7.59078	65.0751	20120608	10:7:7:7	24
777	1.54079	1.64154	2.9957	9.85625	9.71903	9	11	8.9692	11.1003	6.87229	9.45412	272.24	20120608	10:10:10:10	25
777	1.81661	1.74168	2.50672	11.2812	8.5882	13	8	12.951	8.09271	11.1996	6.08281	65.6924	20120608	10:10:10:10	28
777	0.846772	1.3151	2.00511	19.8906	8.16032	20	9	18.6449	7.73886	18.1996	7.08281	324.221	20120608	10:1:1:1	28
777	1.14069	0.883352	1.51344	11.1922	12.1946	12	13	11.7147	12.9069	9.87229	11.4541	351.087	20120608	10:7:7:7	25
777	0.873364	0.830712	2.23138	18.1094	12.1335	18	13	17.7287	12.8718	16.0828	11.1996	306.006	20120608	10:7:7:7	27
777	1.7671	1.86946	2.26474	11.1625	9.44397	12	11	12.0277	11.1012	9.37519	10.8349	301.89	20120608	10:10:10:10	16
777	1.7754	1.49669	1.64038	8.19375	6.41823	9	8	8.96281	7.70222	9.49281	5.41658	37.8086	20120608	10:7:7:7	43
777	1.55612	1.744	3.97886	20.5734	8.49651	21	7	20.809	6.7685	20.0318	4.55469	142.49	20120608	10:7:7:7	34
777	1.13571	0.962939	1.63129	20.2172	7.88525	20	9	19.5316	7.20908	19.5072	6.41658	338.175	20120608	10:1:1:1	37
777	1.53766	1.59988	3.55393	10.8656	8.03807	12	7	11.824	6.75697	11.1873	4.49872	114.462	20120608	10:7:7:7	35
777	1.1201	0.339437	1.55648	10.0344	10.8804	10	12	10.1061	11.2122	10.6541	9.45263	12.6414	20120608	10:4:4:4	44
777	0.972594	0.677183	1.81073	13.0328	12.8976	14	13	13.7094	12.925	11.7794	11.5908	26.3556	20120608	10:7:7:7	24
777	1.33934	1.01778	1.58889	17.2781	9.87185	18	11	16.3215	10.2193	15.6953	9.73299	331.414	20120608	10:1:1:1	23
777	1.03719	0.288423	1.59541	21.6719	9.01609	22	10	21.6228	9.3003	21.0318	7.55469	356.843	20120608	10:4:4:4	34
777	2.8667	1.59526	1.30905	13.4484	6.6933	16	8	14.153	8.12452	13.37	8	242.882	20120608	10:1:1:1	15
777	0.538605	0.479288	2.27619	9.35156	12.592	9	13	8.88992	12.7208	8.83486	10.3752	315.652	20120608	10:7:7:7	39
777	1.96278	0.669566	0.921682	22.0578	8.03807	22	10	21.4201	8.24202	21.3459	7.45263	343.912	20120608	10:1:1:1	36
777	2.8075	2.87433	0.952872	17.7828	11.2777	20	13	20.0017	13.1049	17.4987	12.1873	340.161	20120608	10:10:10:10	20
777	1.63887	1.14453	1.77461	12.5875	9.1689	14	10	13.3108	8.28191	13.1873	7.49872	41.5279	20120608	10:1:1:1	35
777	1.37399	1.07874	1.28944	10.5391	11.7056	11	13	10.8558	12.7368	10.5072	10.4166	8.8013	20120608	10:7:7:7	37
777	2.58822	2.60299	0.546055	14.6359	7.94638	17	9	16.9692	9.10026	14.8723	7.45412	11.9783	20120608	10:10:10:10	25
777	1.92363	1.87136	2.03415	16.0906	13.2338	18	13	17.9569	13.0956	16.0828	11.1996	50.1804	20120608	10:10:10:10	27
777	1.50527	1.50111	1.38017	18.4953	12.0418	20	12	19.9951	12.1048	17.5547	11.0318	23.1921	20120608	10:10:10:10	21
777	0.84653	0.206553	1.86257	9.29219	9.53566	10	10	9.46062	9.41609	8.45412	7.87229	20.7341	20120608	10:4:4:4	30
777	0.556111	2.30953	3.10084	9.5	7.24343	10	7	10.7807	5.3215	11.267	4.69531	144.76	20120608	10:1:1:1	48
777	1.13526	2.58736	3.2644	20.8406	7.763	20	7	20.4523	5.20495	20.8127	4.49872	245.771	20120608	10:1:1:1	45
777	2.1399	1.35937	0.496654	8.49062	10.4831	10	12	9.36076	11.5275	8.08281	10.1996	358.058	20120608	10:4:4:4	27
777	1.50139	1.20334	1.39673	12.7656	7.85469	14	7	13.7368	7.1442	11.4166	7.49281	23.8991	20120608	10:7:7:7	12
777	1.09705	0.994882	3.3351	14.3391	13.8756	15	13	14.9203	13.0681	14.0318	10.5547	121.353	20120608	10:10:10:10	34
777	2.74642	1.13467	0.662072	10.5094	6.6933	12	9	10.5684	7.82644	10.0828	7.19964	346.071	20120608	10:1:1:1	27
777	0.744916	1.15993	1.95251	13.3297	11.6751	14	12	12.6449	10.7389	12.1996	10.0828	20.9383	20120608	10:1:1:1	28
777	0.78205	0.770114	2.40879	9.23281	7.15174	10	7	9.46062	6.41609	8.45412	4.87229	65.1882	20120608	10:4:4:4	30
777	1.27152	1.36582	3.07743	19.1781	8.74102	19	10	19.034	10.0992	16.37	10	171.947	20120608	10:10:10:10	15
777	1.62697	1.61812	1.35885	17.4563	10.5137	19	10	19.0213	10.1027	16.3907	9.67037	25.6045	20120608	10:10:10:10	17
777	0.075156	1.89075	2.6649	14.0422	6.9378	14	7	12.152	6.89206	11.3907	6.67037	243.052	20120608	10:1:1:1	17
777	0.897096	0.234579	1.82186	16.1203	7.82413	17	8	16.2835	7.65566	14.7794	6.59078	21.0942	20120608	10:4:4:4	24
777	2.45364	2.20489	2.15114	8.55	12.1335	11	12	10.7372	11.8551	9.19964	10.0828	49.9192	20120608	10:7:7:7	28
777	0.734835	0.494428	2.16452	16.5063	10.5442	17	10	16.218	10.1425	14.3752	10.1651	44.1846	20120608	10:4:4:4	14
777	0.157475	0.671244	2.49186	16.9219	8.86327	17	9	16.2835	8.65566	14.7794	7.59078	332.143	20120608	10:4:4:4	24
777	1.3297	0.542086	1.35476	15.9125	6.23485	17	7	16.3917	6.4883	15.1996	5.08281	11.6704	20120608	10:4:4:4	28
777	0.499705	0.575759	2.81178	16.8922	7.48794	17	7	16.7053	6.94335	14.6953	5.73299	106.34	20120608	10:7:7:7	23
777	1.62682	1.66025	1.00598	12.3797	7.85469	14	8	14.0213	8.1027	11.3907	7.67037	2.07547	20120608	10:10:10:10	17
777	1.78064	1.06571	1.30128	9.67812	5.80697	11	7	10.6228	6.3003	10.0318	4.55469	26.3329	20120608	10:4:4:4	34
777	2.47306	1.66105	1.68202	14.6359	4.55389	15	7	13.5684	5.82644	13.0828	5.19964	321.665	20120608	10:1:1:1	27
777	1.29859	0.607489	1.39749	17.7828	10.4525	19	10	17.1832	10.355	16.3907	10.3296	13.195	20120608	10:1:1:1	13
777	2.38514	2.36645	3.41779	17.9609	10.1469	19	8	18.2317	7.79601	16.5547	7.03183	85.774	20120608	10:4:4:4	21
777	1.01064	0.73926	1.95517	13.0625	12.6225	14	13	13.7815	12.7943	12.733	10.6953	39.2681	20120608	10:7:7:7	32
777	2.07573	1.38434	1.34204	10.925	10.0552	13	10	12.2633	9.70132	10.6953	8.73299	30.3246	20120608	10:4:4:4	23
777	0.884407	0.620918	1.75195	13.2703	12.5003	14	13	13.7053	12.9434	11.6953	11.733	354.394	20120608	10:7:7:7	23
777	0.775614	0.691381	2.53844	17.4266	11.5223	18	11	17.9756	11.102	15.7794	9.59078	74.7254	20120608	10:10:10:10	24
777	2.13203	1.83234	0.798975	15.9422	8.55764	18	8	17.7145	8.09233	15.37	8	285.162	20120608	10:7:7:7	15
777	3.81015	3.14692	1.73857	14.2797	10.1775	18	11	17.242	11.2394	15.4166	11.4928	336.733	20120608	10:4:4:4	12
777	2.56583	0.802607	0.61273	19.7719	10.7276	22	12	20.5684	10.8264	20.0828	10.1996	13.4712	20120608	10:1:1:1	27
777	1.70185	1.68324	1.45973	14.4875	9.78016	16	9	16.0277	9.10116	13.3752	8.83486	30.8851	20120608	10:10:10:10	16
777	3.04468	2.75006	1.44559	11.0141	8.40483	14	9	13.7211	8.88913	11.9736	7.32357	28.3272	20120608	10:7:7:7	26
777	1.69242	1.04101	1.52199	15.3187	12.8059	17	13	16.3324	12.5686	14.9736	11.3236	33.0143	20120608	10:4:4:4	26
777	1.71026	1.29921	2.11348	17.3672	13.5088	19	13	18.3066	12.6114	16.8723	11.4541	53.309	20120608	10:4:4:4	25
777	1.64306	1.61589	1.61215	12.6172	6.1126	14	7	13.9203	7.06815	13.0318	4.55469	35.7103	20120608	10:10:10:10	34
777	1.59776	1.34235	1.92332	11.4297	13.2949	13	13	12.7147	12.9069	10.8723	11.4541	46.6363	20120608	10:7:7:7	25
777	2.51385	1.8154	1.36056	8.22344	8.22145	10	10	9.71345	9.25854	9.34595	7.45263	30.5679	20120608	10:4:4:4	36
777	1.53901	1.74734	4.01867	20.7219	10.5137	21	9	20.809	8.7685	20.0318	6.55469	147.989	20120608	10:7:7:7	34
777	0.651168	2.31395	3.0483	21.6422	9.10777	21	9	20.1009	7.38183	19.8802	6.6203	235.273	20120608	10:1:1:1	33
777	0.366571	1.06054	2.89955	18.2578	9.26059	18	9	17.2106	9.09316	15.37	9	44.693	20120608	10:4:4:4	15
777	1.40427	0.535063	1.24562	11.3109	5.77641	12	7	10.8136	5.57896	10.4541	4.87229	353.386	20120608	10:1:1:1	30
777	0.78589	0.909533	3.12441	21.4641	10.5748	22	10	21.8396	9.7464	21.3459	7.45263	122.604	20120608	10:7:7:7	36
777	0.974881	0.674824	1.73442	11.3703	12.2558	12	13	11.809	12.7685	11.0318	10.5547	18.6341	20120608	10:7:7:7	34
813	1.52663	1.63085	2.74555	10.5094	12.4391	10	11	9.95382	10.9058	12.6093	10.6704	282.291	20120405	10:10:10:10	63
813	0.922645	0.878454	3.54425	11.5188	7.763	11	7	10.951	7.09271	9.19964	5.08281	171.011	20120405	10:10:10:10	28
813	1.07983	1.12867	1.56153	15.5266	7.02949	16	8	15.9345	8.08188	14.5908	5.77942	353.604	20120405	10:10:10:10	31
813	1.06385	1.84203	3.68488	17.4859	7.94638	17	7	16.4606	6.41609	15.4541	4.87229	171.179	20120405	10:4:4:4	30
813	1.4018	1.35471	4.01874	10.5094	8.31314	11	7	10.8962	7.01482	11.4928	4.41658	170.313	20120405	10:10:10:10	43
813	0.68025	0.580656	2.55271	20.3656	6.75442	21	7	20.9442	6.70514	21.3296	4.39074	76.0378	20120405	10:7:7:7	42
813	1.36276	1.61666	3.61283	12.35	11.1861	11	11	10.7815	10.7943	9.73299	8.69531	233.353	20120405	10:7:7:7	32
813	0.411355	0.698455	2.50588	16.6844	11.7362	17	12	17.1553	11.2204	17.8127	9.49872	68.1103	20120405	10:4:4:4	45
813	0.437387	1.97243	2.70957	15.3781	9.78016	15	10	13.8136	8.57896	13.4541	7.87229	264.173	20120405	10:1:1:1	30
813	1.13023	1.04042	3.55733	15.8234	10.1164	16	9	15.9345	9.08188	14.5908	6.77942	138.613	20120405	10:10:10:10	31
813	1.58681	1.69147	2.69604	14.4281	11.3083	13	12	12.9089	12.052	12.5072	9.41658	285.042	20120405	10:10:10:10	37
813	0.914503	0.697122	2.22804	18.1687	8.61877	19	9	18.8558	8.73682	18.5072	6.41658	54.5626	20120405	10:7:7:7	37
813	1.15885	1.42704	3.51559	11.9938	10.5748	13	10	13.3001	10.0004	15.5013	10.8127	227.736	20120405	10:7:7:7	70
813	0.501447	0.40872	2.16313	11.2516	9.56622	11	10	11.0564	9.2071	11.4928	7.41658	340.689	20120405	10:4:4:4	43
813	0.470762	0.793962	2.58503	19.7719	8.5882	20	9	20.5489	8.42502	22.0264	7.32357	79.3854	20120405	10:4:4:4	54
813	0.752957	1.09823	1.87903	12.1422	9.26059	12	10	12.3387	8.18009	12.6541	7.45263	3.51498	20120405	10:1:1:1	44
813	0.928823	1.0337	2.47805	10.925	7.91582	10	8	9.89544	8.00827	10.6541	5.45263	289.6	20120405	10:10:10:10	44
813	0.69389	0.660795	2.1596	15.7641	12.3475	16	13	15.8952	12.9951	16.9682	10.5547	41.4782	20120405	10:10:10:10	46
813	0.581072	0.42588	2.20266	11.5781	10.9416	11	11	11.7165	11.3443	13.2206	12.4092	38.1727	20120405	10:4:4:4	74
813	1.31058	2.96467	3.67356	10.8063	11.0332	10	10	10.1079	8.15199	10.3296	7.39074	225.165	20120405	10:1:1:1	42
813	0.753489	0.766167	1.9166	21.3453	10.3303	21	11	20.9044	10.9569	22.8004	9.08281	15.9235	20120405	10:10:10:10	52
813	0.356032	0.352177	2.98272	15.0516	9.35228	15	9	14.9008	9.03401	15	6.37	188.327	20120405	10:10:10:10	40
813	0.613588	0.49585	2.24141	13.5375	9.59678	14	10	13.8575	9.21798	13.8349	7.37519	45.3174	20120405	10:4:4:4	39
813	1.07849	1.90059	2.65785	18.0203	7.54906	19	8	19.3387	6.18009	19.6541	5.45263	79.684	20120405	10:1:1:1	44
813	0.339335	0.350587	2.6169	15.675	9.90241	16	10	15.9628	9.70222	16.4928	7.41658	84.0867	20120405	10:7:7:7	43
813	1.43574	1.69808	2.20074	13.0328	11.0027	12	12	11.5316	10.2091	11.5072	9.41658	303.198	20120405	10:1:1:1	37
813	0.439962	1.21064	3.0534	19.5938	9.1689	20	9	20.5489	8.42502	22.0264	7.32357	162.975	20120405	10:4:4:4	54
813	1.58746	1.05793	1.4758	11.1031	11.8584	10	13	10.1061	12.2122	10.6541	10.4526	330.381	20120405	10:4:4:4	44
813	0.6427	0.747368	2.45267	12.5875	9.26059	12	9	11.9073	8.95096	13.9172	7.19964	292.88	20120405	10:10:10:10	53
813	0.442784	0.345044	2.92116	17.6047	9.19946	18	9	17.8962	9.01482	18.4928	6.41658	127.574	20120405	10:10:10:10	43
813	0.665247	1.6015	2.38954	14.3391	8.9244	15	9	14.2043	7.32857	14.0318	6.55469	61.8744	20120405	10:1:1:1	34
813	0.146744	0.352079	2.69754	9.85625	7.02949	10	7	9.98158	6.70047	10.6541	4.45263	115.993	20120405	10:7:7:7	44
813	0.3349	0.439184	2.50167	16.3281	9.93298	16	10	15.8954	10.0083	16.6541	7.45263	295.945	20120405	10:10:10:10	44
813	0.830761	0.893376	3.20211	21.1375	10.8193	21	10	20.9044	9.95687	22.8004	8.08281	232.727	20120405	10:10:10:10	52
813	0.883983	0.600107	1.95335	19.7125	12.1641	20	13	19.9816	12.7005	20.6541	10.4526	33.3797	20120405	10:7:7:7	44
813	0.553558	0.827328	3.17357	17.6938	11.4611	18	11	18.0193	10.7005	18.9682	8.55469	168.01	20120405	10:7:7:7	46
813	0.836982	1.17614	1.96605	11.6078	9.26059	12	10	11.9917	8.14886	12.1651	7.37519	31.5417	20120405	10:1:1:1	41
813	0.652583	2.08222	2.79305	16.5063	8.5882	16	9	14.5684	7.82644	14.0828	7.19964	262.326	20120405	10:1:1:1	27
813	0.57623	1.283	2.06939	13.7453	10.4831	14	11	13.4201	9.24202	13.3459	8.45263	11.8309	20120405	10:1:1:1	36
813	0.924655	0.62204	1.94413	18.3766	11.1555	18	12	17.7606	11.242	17.5072	9.41658	325.168	20120405	10:4:4:4	37
813	1.07643	0.661765	1.79573	14.0422	8.9244	14	10	13.5381	9.3531	12.733	7.69531	328.954	20120405	10:4:4:4	32
813	0.76052	0.817239	3.18615	11.6969	7.30456	11	7	10.9161	7.06301	10.1873	4.49872	228.393	20120405	10:10:10:10	35
813	1.71409	1.81005	1.91252	22.0875	11.6751	21	13	20.9058	13.0462	20.6704	10.3907	313.421	20120405	10:10:10:10	38
813	1.3269	1.25915	3.88575	15.8828	9.32172	16	8	15.9161	8.06301	15.1873	5.49872	156.933	20120405	10:10:10:10	35
813	0.704141	0.786202	2.05045	17.1891	9.32172	17	10	16.9124	10.0576	16.3459	7.45263	330.025	20120405	10:10:10:10	36
813	1.27729	1.24449	1.83203	21.0188	7.18231	22	8	21.9089	8.052	21.5072	5.41658	39.3949	20120405	10:10:10:10	37
813	0.446234	1.45532	2.24566	10.8953	9.56622	11	10	11.3387	8.18009	11.6541	7.45263	27.9682	20120405	10:1:1:1	44
813	1.2534	1.63899	3.29027	16.9516	8.31314	18	9	18.5839	8.46062	20.1277	7.45412	110.77	20120405	10:4:4:4	55
813	0.181818	1.79067	2.55562	19.1781	9.96354	19	10	19.3387	8.18009	19.6541	7.45263	295.968	20120405	10:1:1:1	44
813	0.467577	0.624887	2.92258	10.5687	10.8193	11	11	11.1916	10.769	13.2206	9.59078	124.866	20120405	10:7:7:7	56
813	1.39901	1.00362	2.0695	18.7625	12.3475	20	13	19.7606	12.242	19.5072	10.4166	51.3968	20120405	10:4:4:4	37
813	1.21042	1.64269	2.21342	14.1312	11.4306	13	11	14.421	9.81364	15.1277	9.45412	303.163	20120405	10:1:1:1	55
813	0.468775	0.569869	2.65654	16.3875	11.7362	16	12	15.9345	12.0819	14.5908	9.77942	271.847	20120405	10:10:10:10	31
813	0.722207	1.45421	2.15714	22.6516	9.68847	22	10	22.5641	8.23689	22.9682	7.55469	317.154	20120405	10:1:1:1	46
813	1.63179	1.93186	4.2087	16.1203	9.62735	16	8	15.9816	7.70047	16.6541	5.45263	198.628	20120405	10:7:7:7	44
813	3.20242	3.66303	4.87582	15.4375	9.13834	14	12	13.2063	12.0434	11.3752	11.8349	246.928	20120405	10:4:4:4	16
813	0.826592	0.989586	3.24572	19.3562	7.5185	20	7	19.9258	6.70923	20.1651	4.37519	132.449	20120405	10:7:7:7	41
813	1.06648	0.596754	1.94276	20.1875	11.9501	20	13	20.5489	12.425	22.0264	11.3236	40.2741	20120405	10:4:4:4	54
813	0.624265	0.617812	2.09475	19.8609	10.3914	20	11	19.8954	11.0083	20.6541	8.45263	27.2713	20120405	10:10:10:10	44
813	0.742276	1.91273	2.59894	10.5984	12.4391	10	12	11.2611	10.6449	11.9172	10.1996	280.528	20120405	10:1:1:1	53
813	0.685215	0.205671	1.95131	18.2875	12.378	18	13	18.1553	12.2204	18.8127	10.4987	353.192	20120405	10:4:4:4	45
813	0.315456	0.24253	2.90115	17.7234	7.15174	18	7	17.8967	6.98201	19.267	4.69531	147.552	20120405	10:10:10:10	48
813	1.38619	1.39977	1.32373	21.0188	11.6139	21	13	20.8954	13.0083	21.6541	10.4526	13.625	20120405	10:10:10:10	44
813	0.322863	0.551027	2.8921	19.7125	10.1469	20	10	20.038	9.70233	21.1198	7.6203	142.268	20120405	10:7:7:7	47
813	0.408901	0.479534	2.87851	17.3078	10.2692	17	10	16.8973	10.0213	17.3296	7.39074	236.032	20120405	10:10:10:10	42
813	0.933143	1.69531	3.47484	19.2375	9.90241	19	9	19.1061	8.2122	19.6541	6.45263	209.145	20120405	10:4:4:4	44
813	0.888556	0.749436	2.49193	10.9547	6.1126	11	7	11.2315	6.80904	13.4453	6.03183	71.3231	20120405	10:7:7:7	59
813	0.872618	0.0985675	1.75868	20.3359	12.1946	20	13	20.2518	12.246	21.1198	10.6203	2.55771	20120405	10:4:4:4	47
813	0.889743	0.650069	2.00803	9.85625	10.7582	9	11	9.38865	10.3066	10.5459	8.87229	321.771	20120405	10:4:4:4	50
813	1.76118	2.05868	4.28243	18.6734	9.62735	18	8	17.9258	7.70923	18.1651	5.37519	206.081	20120405	10:7:7:7	41
813	1.23912	1.20259	3.86731	18.6141	10.1775	19	9	18.8954	9.00827	19.6541	6.45263	176.253	20120405	10:10:10:10	44
813	1.0862	1.2467	1.87609	16.5359	10.0552	16	11	15.645	9.1832	15.6704	8.39074	323.235	20120405	10:1:1:1	38
813	1.19198	2.8699	3.66216	14.3688	12.1335	14	11	12.4326	10.0151	11.8723	9.45412	144.021	20120405	10:1:1:1	25
813	0.27813	1.88506	2.63929	20.2766	7.02949	20	7	20.1079	5.15199	20.3296	4.39074	271.113	20120405	10:1:1:1	42
813	0.784316	1.07819	3.32328	14.3688	13.6922	14	13	13.9258	12.7092	14.1651	10.3752	211.644	20120405	10:7:7:7	41
813	1.02521	1.53023	2.28903	16.15	7.42681	17	8	16.9917	6.14886	17.1651	5.37519	59.6066	20120405	10:1:1:1	41
813	1.4707	1.07593	1.76055	16.7141	12.2863	18	13	17.2043	11.3286	17.0318	10.5547	39.3705	20120405	10:1:1:1	34
813	0.710577	0.265047	1.94242	11.2812	12.3475	11	13	11.0564	12.2071	11.4928	10.4166	347.484	20120405	10:4:4:4	43
813	0.994774	1.76662	3.55506	20.1875	7.97694	20	7	20.1061	6.2122	20.6541	4.45263	205.264	20120405	10:4:4:4	44
813	0.604384	1.56424	2.35503	14.7844	8.43539	15	9	15.9849	7.43258	16.5459	6.87229	56.9019	20120405	10:1:1:1	50
813	0.56722	1.0067	1.63989	19.1484	10.4525	19	11	18.492	11.2157	20.788	10.419	56.8295	20120410	10:4:4:4	35
813	1.55644	1.63508	3.04174	19.8313	10.9721	21	12	20.9996	12.116	22.8209	11.5325	124.269	20120410	10:10:10:10	36
813	0.796979	0.546825	2.66018	13.6562	9.71903	14	9	13.8492	9.20737	15.1984	7.55144	194.049	20120410	10:7:7:7	26
813	0.846913	0.917464	2.51801	14.3688	8.43539	15	9	14.985	9.11506	16.8652	8.76437	130.989	20120410	10:10:10:10	38
813	0.296771	0.623701	1.93198	13.8641	11.7362	14	12	13.5065	12.2472	15.748	11.3079	95.6617	20120410	10:4:4:4	34
813	0.754934	0.961634	1.36808	14.7547	11.9807	14	12	13.813	12.1754	15.4486	10.8016	321.865	20120410	10:7:7:7	29
813	0.504127	0.697656	1.63032	14.1609	11.5223	14	12	13.7615	12.0943	15.788	11.419	53.383	20120410	10:7:7:7	35
813	1.19898	1.36504	2.0418	18.1391	8.19088	18	7	17.4482	7.01357	19.8763	7.11805	280.26	20120410	10:4:4:4	41
813	1.05704	0.913336	2.71922	14.1906	8.67989	15	8	14.9999	8.25643	15.118	6.12371	133.631	20120410	10:7:7:7	16
813	0.238169	0.147137	1.83716	19.2078	10.1164	19	10	19.0618	10.0982	20.2869	8.62954	283.956	20120410	10:10:10:10	27
813	0.703392	0.67799	2.56611	18.3172	9.1689	19	9	17.8791	9.68632	20.6475	8.0943	165.094	20120410	10:1:1:1	32
813	0.224459	0.233734	1.99761	11.9047	13.2032	12	13	11.7456	13.032	13.8763	12.882	241.273	20120410	10:7:7:7	39
813	0.617248	0.658473	2.22687	15.7937	6.41823	16	7	15.4484	6.9789	17.8652	7.23563	116.721	20120410	10:4:4:4	42
813	0.873571	0.869492	2.37208	9.85625	9.13834	10	10	9.45544	9.90994	11.8209	10.4675	113.871	20120410	10:4:4:4	44
813	1.26852	1.68862	2.46116	14.25	7.97694	15	9	13.8382	9.61458	16.7011	8.19953	101.045	20120410	10:1:1:1	33
813	1.19451	0.755787	2.96165	12.825	6.78499	14	7	12.8019	7.54042	15.748	6.30793	148.03	20120410	10:1:1:1	34
813	1.1096	2.37132	0.937743	11.0734	9.71903	10	10	8.97393	10.8214	11.521	8.89496	338.668	20120410	10:1:1:1	30
813	0.491956	0.739685	1.43574	11.3109	8.61877	11	9	10.7834	9.13728	12.6475	8.0943	21.999	20120410	10:7:7:7	32
813	0.532159	0.639358	2.04218	14.8734	10.4831	15	11	14.9778	11.1139	16.8763	10.882	100.158	20120410	10:10:10:10	39
813	0.429913	0.524035	2.07905	15.0516	7.42681	15	7	14.5414	7.30713	16.6475	6.0943	248.088	20120410	10:4:4:4	32
813	0.648972	0.667708	2.52621	11.5188	8.43539	12	8	10.9739	8.8214	13.521	6.89496	186.136	20120410	10:1:1:1	30
813	0.216076	0.472456	1.66407	15.1703	12.867	15	13	14.8023	13.1633	16.521	11.895	1.98186	20120410	10:7:7:7	30
813	0.19796	0.282828	1.69795	14.0719	6.81555	14	7	14.0618	7.0982	15.2869	5.62954	21.9106	20120410	10:10:10:10	27
813	3.86706	3.81912	5.72554	16.8625	9.26059	20	7	20.0213	7.11405	21.7011	6.19953	190.573	20120410	10:10:10:10	33
813	0.475501	0.501735	2.33028	15.5859	13.2338	16	13	16.0678	13.0941	17.1984	11.5514	159.049	20120410	10:10:10:10	26
813	0.477471	1.00495	1.48643	15.3187	11.6445	15	12	14.492	12.2157	16.788	11.419	30.1195	20120410	10:4:4:4	35
813	0.536548	0.790097	1.34883	9.5	12.1946	9	12	8.74814	11.9518	10.8209	12.4675	353.13	20120410	10:7:7:7	44
813	0.368878	1.41646	1.84455	21.0484	7.36568	21	7	19.6858	6.97886	22.8763	7.11805	281.145	20120410	10:1:1:1	41
813	2.459	2.514	4.05973	19.8906	11.7362	22	13	21.9923	13.1158	23.8467	12.6477	138.273	20120410	10:10:10:10	37
813	1.46734	1.92498	1.07077	11.4297	10.3303	10	10	9.5065	10.2472	11.748	9.30793	325.391	20120410	10:4:4:4	34
813	1.10347	1.70794	2.23295	11.2812	9.93298	11	11	9.73236	10.6527	12.788	11.581	93.2336	20120410	10:1:1:1	45
813	0.604298	0.605466	2.25947	19.4156	6.84611	20	7	19.6322	7.41153	21.3705	5.71305	122.047	20120410	10:4:4:4	28
813	1.08282	1.16024	1.00835	14.0719	11.9196	14	13	14.0843	13.0797	14.9057	11.3525	24.994	20120410	10:10:10:10	23
813	0.963374	0.744324	2.7899	15.1406	8.43539	16	8	15.8492	8.20737	17.1984	6.55144	156.468	20120410	10:7:7:7	26
813	1.05801	1.55061	1.23137	16.2984	10.208	17	11	17.0826	11.5457	16.882	9.12371	37.9364	20120410	10:4:4:4	14
813	0.629877	0.520477	2.2791	14.3391	12.5308	14	12	14.0891	12.0743	14.8005	10.2989	237.768	20120410	10:10:10:10	22
813	3.5033	3.5854	4.75331	11.4594	9.50509	9	12	8.88397	11.9996	9.46754	13.8209	121.011	20120410	10:10:10:10	61
813	0.59536	0.838284	1.32995	16.5953	8.00751	16	8	15.7615	8.09426	17.788	7.41905	341.278	20120410	10:7:7:7	35
813	0.917769	0.842459	1.59472	21.1672	9.90241	21	9	20.9314	9.09361	22.748	9.69207	302.096	20120410	10:10:10:10	46
813	0.514847	0.963942	1.64643	11.3406	11.6139	11	12	10.4484	11.9789	12.8652	12.2356	55.7776	20120410	10:4:4:4	42
813	0.206658	0.753934	1.68638	12.1719	7.88525	12	8	11.4794	8.18342	13.8209	7.53246	19.3274	20120410	10:4:4:4	36
813	0.671386	0.649859	2.54602	9.38125	9.26059	10	9	8.74361	9.386	11.8209	8.53246	188.439	20120410	10:1:1:1	36
813	0.108462	0.161708	1.77427	15.0813	12.9282	15	13	15.0736	13.0897	16.105	11.479	347.487	20120410	10:10:10:10	25
813	1.55095	1.17149	3.17564	20.5734	10.3914	22	11	20.8019	11.5404	23.748	10.3079	135.297	20120410	10:1:1:1	34
813	0.413434	1.18403	2.11645	12.6469	6.78499	13	7	11.8791	7.68632	14.6475	6.0943	119.863	20120410	10:1:1:1	32
813	0.390191	0.669719	1.9604	13.9828	7.61019	14	8	13.4482	8.01357	15.8763	8.11805	96.1246	20120410	10:4:4:4	41
813	0.225112	0.732015	1.73879	16.9516	9.78016	17	10	16.7158	10.4732	18.105	8.47905	48.4255	20120410	10:4:4:4	25
813	1.08925	0.674583	2.88656	15.0516	9.53566	16	9	15.3484	10.1414	17.0074	7.41266	151.857	20120410	10:1:1:1	24
813	0.594773	0.314156	2.38437	13.6859	9.50509	14	9	13.5065	9.24722	15.748	8.30793	216.527	20120410	10:4:4:4	34
813	0.676044	1.96558	1.27728	21.6422	10.7887	21	11	19.6858	10.9789	22.8763	11.118	21.8096	20120410	10:1:1:1	41
813	0.273031	0.378937	1.96428	21.0188	10.7276	21	11	20.9375	11.0977	22.788	11.581	104.062	20120410	10:10:10:10	45
813	1.26192	2.36077	1.32085	12.2609	11.9501	11	12	10.146	12.9991	12.2869	10.6295	315.465	20120410	10:1:1:1	27
813	1.09927	1.23403	1.64083	15.9719	10.5137	15	10	14.7925	10.1506	16.5873	8.99265	299.742	20120410	10:7:7:7	31
813	1.00039	1.01431	2.246	17.3078	11.2777	18	12	17.8023	12.1633	19.521	10.895	97.7823	20120410	10:7:7:7	30
813	1.60098	2.5618	1.75722	9.88594	10.6665	9	12	7.68582	11.9789	10.8763	12.118	60.0014	20120410	10:1:1:1	41
813	0.450789	0.291519	2.25709	16.9219	9.44397	17	9	16.6322	9.41153	18.3705	7.71305	216.82	20120410	10:4:4:4	28
813	1.18901	2.35107	1.29368	10.3016	10.8499	10	12	8.92438	12.7554	11.5873	10.9926	42.9079	20120410	10:1:1:1	31
813	0.89385	2.20789	0.991745	11.8156	7.36568	11	7	9.8199	6.42132	12.6475	7.9057	4.65103	20120410	10:1:1:1	48
813	0.582018	1.12463	2.22063	10.6281	13.4477	11	13	9.69883	12.8143	12.8467	13.3523	241.087	20120410	10:1:1:1	43
813	0.578935	0.501409	2.39182	20.5734	10.3914	21	10	20.9923	10.1158	22.8467	9.64772	211.74	20120410	10:10:10:10	37
813	0.747052	1.17391	1.46715	11.6969	10.2692	11	10	10.523	10.2777	12.7011	9.19953	313.681	20120410	10:4:4:4	33
813	1.23033	1.43613	1.95516	13.1219	9.50509	12	9	11.6866	9.45439	13.1984	7.55144	285.362	20120410	10:4:4:4	26
813	0.22597	0.309372	2.0295	10.1234	9.81072	10	10	9.88418	10.0068	10.581	11.788	128.889	20120410	10:10:10:10	60
813	0.784511	1.83624	1.60014	10.5391	13.57	10	13	8.72185	13.3063	11.8467	12.6477	302.603	20120410	10:1:1:1	37
813	1.13949	1.27481	1.77821	10.5094	11.9807	10	13	9.74357	12.9999	11.8763	13.118	67.0474	20120410	10:7:7:7	41
813	1.44248	1.71617	1.80895	13.4187	9.26059	12	9	11.7158	9.47317	13.105	7.47905	295.592	20120410	10:4:4:4	25
813	1.33744	0.834989	3.14924	17.9016	7.763	19	7	18.4689	7.15037	20.8467	6.64772	203.985	20120410	10:4:4:4	37
813	1.18988	1.01979	2.63156	11.9047	11.1861	12	10	11.5065	10.2472	13.748	9.30793	243.806	20120410	10:4:4:4	34
813	1.2483	1.48839	1.87104	12.1125	9.56622	11	9	10.6322	9.41153	12.3705	7.71305	289.826	20120410	10:4:4:4	28
813	0.575487	0.729383	2.00787	22.0281	10.5748	22	10	21.4605	10.1167	23.8652	9.76437	265.601	20120410	10:4:4:4	38
813	0.627348	1.35728	2.05372	16.0016	9.62735	16	9	14.7051	9.22548	17.8652	8.76437	262.943	20120410	10:1:1:1	38
813	0.175544	0.143223	1.77303	12.1422	12.1029	12	12	11.9996	12.116	13.8209	11.5325	309.694	20120410	10:10:10:10	36
813	0.501214	0.991285	1.49427	19.4453	9.23003	19	9	18.4605	9.11673	20.8652	8.76437	325.481	20120410	10:4:4:4	38
813	0.257775	1.53077	1.68599	12.1422	6.78499	12	7	10.7703	7.46412	13.788	6.41905	38.5235	20120410	10:1:1:1	35
813	0.353532	0.454819	1.63395	20.1578	12.6836	20	13	20.0141	13.1152	21.748	12.3079	41.8878	20120410	10:10:10:10	34
813	0.759872	0.782263	2.60202	15.675	8.31314	16	9	15.9018	9.0618	17.3705	10.2869	158.522	20120410	10:10:10:10	52
813	0.767149	1.31054	1.17628	19.7422	12.8059	19	13	18.4482	13.0136	20.8763	13.118	18.2561	20120410	10:4:4:4	41
813	1.47802	2.69238	1.04126	15.9719	11.5223	16	13	15.3484	14.1414	17.0074	11.4127	33.4903	20120410	10:1:1:1	24
813	0.693936	1.1797	1.4495	13.3	8.37426	13	9	12.5065	9.24722	14.748	8.30793	42.7853	20120410	10:4:4:4	34
813	0.649314	0.546129	2.3377	20.4844	10.6054	21	11	20.7561	11.0791	22.8209	10.5325	128.171	20120410	10:7:7:7	36
813	0.775412	0.73185	1.60026	17.0109	12.7753	17	12	17.0163	12.0435	18.5333	13.2685	310.408	20120411	10:10:10:10	26
813	3.62478	5.08545	5.58168	15.5266	9.96354	19	11	20.4879	11.0804	20.9861	11.125	166.985	20120411	10:1:1:1	16
813	0.738461	0.78484	2.63901	21.7312	12.1029	21	12	20.9537	11.9962	19.1994	12.8473	146.786	20120411	10:10:10:10	58
813	1.01947	0.950155	1.36921	11.7859	8.64933	11	8	11.2922	9.4611	11.3729	9.95475	39.637	20120411	10:1:1:1	37
813	0.485092	0.754362	2.23213	14.3391	12.6531	14	13	14.048	13.349	14.7326	14.8503	114.056	20120411	10:7:7:7	34
813	1.38242	1.26018	1.5609	16.15	8.37426	16	7	17.2651	7.78722	17.6802	8.0663	308.629	20120411	10:1:1:1	24
813	0.959504	1.22265	2.83343	15.0516	7.85469	16	8	16.192	8.29538	17.4506	9.36225	214.49	20120411	10:7:7:7	27
813	1.46302	1.44691	2.64292	15.7937	11.8279	17	11	17.0107	11.0452	18.3622	12.4506	261.263	20120411	10:10:10:10	28
813	3.7389	4.73359	5.11076	18.6438	9.35228	22	11	22.1998	12.4766	22.2494	12.9743	236.652	20120411	10:1:1:1	38
813	3.11515	3.50338	4.45049	17.9312	9.53566	21	9	21.4346	9.52384	22.2685	10.5333	240.301	20120411	10:4:4:4	29
813	1.30842	0.345019	0.755013	13.9828	11.3083	14	10	14.2922	11.4611	14.3729	11.9548	348.447	20120411	10:1:1:1	37
813	0.47784	0.474057	1.74215	11.3406	7.33512	11	7	10.972	7.03706	10.7506	8.97431	52.6667	20120411	10:10:10:10	42
813	0.164321	0.518429	1.82745	12.0531	11.1555	12	11	12.1285	11.6684	12.3729	12.9548	8.06267	20120411	10:4:4:4	37
813	1.38335	1.11001	1.40139	14.9625	9.38284	15	8	16.0296	9.0771	16.3622	9.45065	315.247	20120411	10:1:1:1	28
813	0.594538	0.968519	2.16135	14.5469	11.7668	14	12	14.1702	12.659	14.4949	13.9275	98.6984	20120411	10:4:4:4	36
813	2.6597	3.18512	3.47522	15.7047	8.3437	18	7	18.8865	8.19765	19.1697	8.60994	264.345	20120411	10:1:1:1	30
813	1.54387	2.46923	2.87865	12.5281	8.46595	14	8	14.8865	9.19765	15.1697	9.60994	251.566	20120411	10:1:1:1	30
813	0.809855	0.551703	1.55907	21.4047	7.54906	22	7	21.9161	7.34218	22	8.99	312.686	20120411	10:7:7:7	40
813	0.41424	0.520828	1.75225	18.4062	13.081	18	13	18.3288	13.596	18.9587	14.7439	49.9287	20120411	10:4:4:4	32
813	1.97333	1.97445	3.44257	17.1891	13.7839	19	13	19.019	13.0424	20.6099	14.1697	239.407	20120411	10:10:10:10	25
813	0.785979	1.08146	2.53988	17.8422	9.23003	18	10	18.2739	10.2216	19.8006	10.8473	126.783	20120411	10:7:7:7	22
813	0.674019	0.766952	1.95695	10.6578	10.1469	10	10	9.91613	10.3422	10	11.99	77.4101	20120411	10:7:7:7	40
813	0.896595	0.61071	1.45765	17.0703	8.89383	17	8	17.192	8.29538	18.4506	9.36225	317.698	20120411	10:7:7:7	27
813	0.447929	1.12492	1.62039	11.3703	8.25201	11	8	11.6463	9.34254	11.8473	9.80061	30.5633	20120411	10:1:1:1	33
813	1.51883	0.336065	0.600098	17.0109	12.1335	16	11	17.2132	11.8651	17.6099	12.1697	347.729	20120411	10:1:1:1	25
813	0.711573	0.648173	1.64335	13.6859	9.81072	13	10	13.2275	10.269	14.6099	11.1697	51.4262	20120411	10:7:7:7	25
813	0.309514	1.64757	2.14429	18.1094	8.71046	18	9	19.0296	10.0771	19.3622	10.4506	116.106	20120411	10:1:1:1	28
813	0.766825	0.731631	1.23104	18.5844	8.49651	18	8	19.0296	9.0771	19.3622	9.45065	6.44708	20120411	10:1:1:1	28
813	1.0296	1.01073	2.31483	16.3281	9.78016	17	9	17.019	9.0424	18.6099	10.1697	265.265	20120411	10:10:10:10	25
813	0.513665	1.00317	2.24565	21.4047	12.6836	21	13	21.1702	13.659	21.4949	14.9275	113.616	20120411	10:4:4:4	36
813	0.774409	0.787922	2.59712	11.7859	12.2558	12	13	11.9603	13.0241	11.0413	14.7439	224.847	20120411	10:10:10:10	48
813	1.34643	1.30212	0.738733	19.2078	10.3303	19	9	18.9933	9.04597	19.7326	10.8503	347.279	20120411	10:10:10:10	34
813	0.36796	0.397889	2.33374	17.6641	10.8499	18	11	18.0107	11.0452	19.3622	12.4506	202.72	20120411	10:10:10:10	28
813	1.19563	2.67871	3.17874	22.2359	11.8279	22	13	21.9196	14.4879	21.875	14.9861	172.219	20120411	10:1:1:1	41
813	0.213516	0.783248	2.07614	15.7937	10.0552	16	10	16.4009	10.5501	17.1697	11.6099	248.991	20120411	10:4:4:4	30
813	2.45157	1.87252	1.13538	14.3094	9.35228	15	7	15.1285	7.66842	15.3729	8.95475	332.838	20120411	10:4:4:4	37
813	0.554078	1.13527	2.40528	20.425	11.6445	20	12	19.9582	12.6794	19.875	13.9861	133.511	20120411	10:4:4:4	41
813	1.26402	1.29361	1.65243	17.2484	8.80214	16	9	17.0296	10.0771	17.3622	10.4506	55.8055	20120411	10:1:1:1	28
813	2.01927	1.9777	1.88534	16.1797	12.0113	16	10	16.0241	10.0397	17.7439	10.9587	303.905	20120411	10:10:10:10	23
813	0.935004	0.972667	2.51322	19.475	12.1946	19	13	19.005	13.0462	20.1697	14.6099	113.468	20120411	10:10:10:10	30
813	0.298213	0.633698	2.22676	17.2188	11.7973	17	12	16.8739	12.329	16.7506	13.9743	140.016	20120411	10:7:7:7	42
813	0.783434	1.12547	2.77271	20.0094	11.2166	20	12	19.8948	12.3362	19.875	13.9861	182.914	20120411	10:7:7:7	41
813	1.02185	0.902476	1.48995	10.0641	13.0198	10	12	9.70462	12.192	8.63775	13.4506	46.7944	20120411	10:7:7:7	52
813	0.936387	0.630695	1.10623	19.5047	10.7887	19	10	20.0952	11.0103	20.4506	11.3622	345.814	20120411	10:1:1:1	27
813	1.19457	1.16229	0.895123	10.0938	8.19088	10	7	9.96972	7.03523	9.62711	8.95475	15.3012	20120411	10:10:10:10	43
813	0.805222	1.09267	2.53172	20.3656	8.28257	20	9	20.0914	9.34026	20.9587	10.7439	124.195	20120411	10:7:7:7	32
813	1.29132	0.984378	1.27964	21.85	8.28257	22	7	22.1125	7.33385	23.0663	8.68021	320.929	20120411	10:7:7:7	31
813	0.826924	2.31447	2.81368	17.4859	9.35228	18	10	18.8095	11.2509	19.0663	11.6802	186.037	20120411	10:1:1:1	31
813	1.17446	1.41237	2.40368	15.4672	9.04665	16	8	16.6332	8.24966	17.8503	8.73257	264.621	20120411	10:4:4:4	21
813	1.39478	1.4409	3.31931	15.7937	10.2997	17	11	17.0371	11.028	18.9743	11.2494	157.063	20120411	10:10:10:10	17
813	0.339973	0.381272	2.32994	20.9	11.6751	21	12	20.9904	12.0455	21.6149	13.8926	179.106	20120411	10:10:10:10	35
813	0.524385	1.14164	2.42671	21.3453	10.6054	21	11	20.9582	11.6794	20.875	12.9861	142.414	20120411	10:4:4:4	41
813	0.460123	0.49466	2.43901	19.8609	12.5614	20	13	19.9794	13.0417	20.125	14.9861	193.992	20120411	10:10:10:10	39
813	0.704989	0.711733	1.82838	10.6281	8.67989	10	9	10.0163	9.0435	11.5333	10.2685	66.6045	20120411	10:10:10:10	26
813	1.07721	1.43302	2.52648	15.3484	11.9807	15	13	15.5512	13.3993	16.6099	14.1697	107.128	20120411	10:4:4:4	25
813	0.414034	0.722619	1.95059	18.3766	11.8279	18	12	18.4009	12.5501	19.1697	13.6099	78.564	20120411	10:4:4:4	30
813	0.729425	0.839179	1.90917	18.7031	12.8059	18	13	18.3655	13.5742	19.0663	14.6802	73.0325	20120411	10:4:4:4	31
813	0.467255	0.703728	1.90684	15.4375	12.1641	15	12	14.9582	12.6794	14.875	13.9861	73.0425	20120411	10:4:4:4	41
813	1.30458	1.89357	3.13214	18.7031	11.8584	20	12	20.4968	12.4652	21.4506	13.3622	216.971	20120411	10:4:4:4	27
813	0.896346	0.458514	1.29509	11.4	8.80214	11	8	10.9582	8.67937	10.875	9.98607	30.1037	20120411	10:4:4:4	41
813	2.04755	1.83387	1.21069	11.9344	7.67131	10	7	10.1333	7.32613	11.1697	8.60994	34.861	20120411	10:7:7:7	30
813	1.69873	1.99394	2.94434	15.9719	9.35228	17	8	17.6332	8.24966	18.8503	8.73257	254.355	20120411	10:4:4:4	21
813	0.346135	0.4624	1.73247	13.3	13.1727	13	13	13.2515	13.6325	13.7326	14.8503	38.479	20120411	10:4:4:4	34
813	0.143763	0.806151	2.11316	19.8609	9.96354	20	10	20.4666	10.4955	21.3622	11.4506	212.108	20120411	10:4:4:4	28
813	1.37372	2.8155	3.31148	10.9844	12.0418	10	13	9.37755	14.3538	9.1527	14.8006	159.427	20120411	10:1:1:1	47
813	0.49489	0.509794	1.93357	12.4688	9.84129	12	10	12.002	10.0464	13.0663	11.6802	76.3055	20120411	10:10:10:10	31
813	1.97358	1.7285	1.93321	11.9047	10.4831	10	11	11.0952	12.0103	11.4506	12.3622	58.3831	20120411	10:1:1:1	27
813	1.12697	1.09266	2.27258	13.2406	8.83271	14	8	14.192	8.29538	15.4506	9.36225	270.837	20120411	10:7:7:7	27
813	0.567934	0.237998	1.50444	12.9141	12.5614	13	12	13.026	12.3514	13.6149	13.8926	333.297	20120411	10:7:7:7	35
813	0.51467	1.06426	1.55801	11.4891	8.16032	11	8	12.0296	9.0771	12.3622	9.45065	28.6501	20120411	10:1:1:1	28
813	1.17262	1.64326	2.80373	22.0875	12.5614	21	13	20.8734	13.6688	20.6271	14.9548	122.765	20120411	10:4:4:4	43
813	1.92529	1.92747	3.42254	18.0797	9.13834	20	9	20.005	9.04619	21.1697	10.6099	238.12	20120411	10:10:10:10	30
813	1.83318	1.82772	1.70146	11.7562	9.47453	10	10	10.019	10.0424	11.6099	11.1697	52.6572	20120411	10:10:10:10	25
813	1.40561	0.948841	1.25106	18.7328	9.19946	18	8	17.8264	9.47987	17.7506	9.97431	38.6228	20120411	10:1:1:1	42
813	0.304425	0.656732	2.28727	15.8828	9.71903	16	10	16.1333	10.3261	17.1697	11.6099	166.64	20120411	10:7:7:7	30
813	0.197734	0.653974	1.94414	14.8438	7.12118	15	7	15.2515	7.6325	15.7326	8.85026	286.195	20120411	10:4:4:4	34
813	0.488058	1.26	1.73828	17.0109	7.48794	17	7	18.2132	7.8651	18.6099	8.16969	307.284	20120411	10:1:1:1	25
813	1.47499	1.02555	1.225	13.2703	9.7496	12	9	12.2515	9.6325	12.7326	10.8503	37.8556	20120411	10:4:4:4	34
813	0.762273	1.11315	2.74754	22.1469	8.25201	22	9	21.8948	9.33624	21.875	10.9861	172.491	20120411	10:7:7:7	41
813	5.43708	5.47225	6.37414	15.3187	9.87185	10	11	9.97199	11.0371	9.75059	12.9743	109.175	20120411	10:10:10:10	42
813	2.26693	2.37439	1.17222	16.7437	9.78016	19	10	19.1068	10.0115	17.2283	8.71275	30.4349	20120412	10:10:10:10	50
813	7.40327	7.70936	5.62102	14.9031	9.10777	22	7	22.2303	6.71063	20.5008	8.59644	329.741	20120412	10:7:7:7	27
813	0.778784	1.07218	2.89185	17.4859	10.3914	17	11	18.5575	10.4262	14.9638	11.8062	209.793	20120412	10:1:1:1	34
813	0.745184	0.439124	2.90012	15.6453	9.62735	15	10	15.2117	9.69674	13.604	11.6874	159.606	20120412	10:7:7:7	26
813	0.556973	0.650701	1.63349	19.4453	13.0504	20	13	20.0857	12.9352	17.8273	13.2745	357.992	20120412	10:10:10:10	38
813	1.03874	1.97619	2.42705	20.0688	9.96354	20	11	21.6536	11.144	17.8143	10.8625	269.805	20120412	10:1:1:1	41
813	0.79113	2.43864	1.43362	18.4656	11.5834	19	11	19.8344	9.5651	17.945	12.9191	346.31	20120412	10:1:1:1	23
813	2.15294	2.32852	2.21179	15.0516	7.91582	17	7	16.993	6.63022	16.8625	9.18568	298.775	20120412	10:7:7:7	16
813	0.239548	1.74006	2.13197	19.1187	10.208	19	10	20.165	8.81768	17.5008	11.5964	72.9175	20120412	10:1:1:1	27
813	0.916891	2.5334	1.37042	13.4484	7.73244	14	7	15.4225	6.14455	12.1509	8.17346	20.6185	20120412	10:1:1:1	31
813	1.17546	1.45054	1.55286	13.8344	7.15174	15	7	15.2117	6.69674	13.604	8.68742	317.017	20120412	10:7:7:7	26
813	1.49636	1.59895	1.62257	13.7453	9.47453	14	8	14.05	7.90488	12.1509	9.17346	47.8003	20120412	10:10:10:10	31
813	0.526852	0.591448	2.2297	10.45	7.27399	10	7	9.99798	6.89256	8.94496	8.91911	87.4637	20120412	10:10:10:10	23
813	0.508934	0.346953	2.56057	16.15	10.5137	16	11	16.3207	10.8157	14.0184	11.9325	227.658	20120412	10:7:7:7	33
813	7.20079	5.67413	9.27057	15.9422	7.763	11	13	11.648	11.4718	10.1938	15.0362	158.259	20120412	10:1:1:1	21
813	1.02207	0.918052	2.85755	15.0219	13.0198	14	13	14.172	12.6726	12.8265	14.8491	121.288	20120412	10:7:7:7	24
813	0.985369	1.42293	2.06248	14.3391	10.2692	15	11	15.6763	10.7554	12.9638	11.8062	290.525	20120412	10:4:4:4	34
813	0.820731	0.876725	2.36037	11.3703	7.73244	11	7	11.0615	6.91189	9.01843	7.93246	91.6206	20120412	10:10:10:10	33
813	0.666681	0.524496	2.71874	12.2906	11.4	12	12	12.6763	11.7554	9.96379	12.8062	222.556	20120412	10:4:4:4	34
813	0.198456	0.164281	2.37	18.1984	11.0027	18	11	18.0615	10.9119	16.0184	11.9325	154.026	20120412	10:10:10:10	33
813	0.853937	2.14302	1.99521	12.1719	12.8365	12	12	13.3659	11.0569	10.2283	13.2872	65.6114	20120412	10:1:1:1	30
813	0.624907	0.541238	2.51397	18.7625	10.422	19	11	19.0248	10.8954	17.5008	12.5964	245.537	20120412	10:10:10:10	27
813	1.4801	1.42537	3.04006	11.2812	8.74102	10	8	10.2648	7.74178	8.31258	9.39596	110.357	20120412	10:7:7:7	29
813	0.310641	0.393403	2.33674	17.3078	12.0418	17	12	17.172	11.6726	15.8265	13.8491	114.662	20120412	10:7:7:7	24
813	1.63665	1.99993	0.779024	14.4578	10.5442	15	9	15.1922	8.68404	13.7128	10.7717	16.6536	20120412	10:7:7:7	25
813	0.653568	0.579726	2.83025	12.6172	6.78499	12	7	12.05	6.90488	10.1509	8.17346	166.807	20120412	10:10:10:10	31
813	1.08184	1.76062	1.31453	14.9328	10.1775	16	10	16.5943	9.59492	14.2283	11.2872	333.442	20120412	10:4:4:4	30
813	0.089357	0.318228	2.24428	12.0531	12.9282	12	13	12.3686	12.9698	9.81	13	143.521	20120412	10:7:7:7	40
813	1.0031	2.58217	1.38471	15.7344	13.9673	16	13	17.165	11.8177	14.5008	14.5964	27.8447	20120412	10:1:1:1	27
813	0.612438	0.940951	1.75803	18.525	13.3866	19	13	19.3686	12.9698	16.81	13	309.142	20120412	10:7:7:7	40
813	0.422169	1.24052	2.60945	13.4187	7.94638	13	8	14.6172	7.62598	10.8788	8.54463	172.897	20120412	10:1:1:1	36
813	0.269053	0.600502	2.00929	13.8938	11.2472	14	11	14.3316	10.8362	11.9638	11.8062	45.14	20120412	10:7:7:7	34
813	0.110476	0.644994	2.27238	10.0938	10.9416	10	11	10.7021	11.1559	7.84879	10.5896	222.74	20120412	10:4:4:4	43
813	0.470894	0.822668	1.7911	20.5734	9.19946	21	9	21.3698	8.99302	18.8143	8.86249	28.6611	20120412	10:7:7:7	41
813	0.300856	1.00243	1.92187	21.7016	8.03807	22	8	22.6185	7.63303	20.1509	9.17346	334.87	20120412	10:4:4:4	31
813	0.54503	0.183548	2.73467	10.5391	11.9196	10	12	10.3564	11.9013	7.84879	12.4104	177.686	20120412	10:7:7:7	37
813	16.8407	17.7592	15.863	5.61094	4.12601	22	8	23.165	6.81768	20.5008	9.59644	299.901	20120412	10:1:1:1	27
813	1.16539	1.26195	1.0274	14.4875	9.04665	15	8	14.998	7.89256	13.945	9.91911	2.71095	20120412	10:10:10:10	23
813	0.437827	0.509596	1.79611	16.6547	10.2692	17	10	16.998	9.89256	15.945	11.9191	336.736	20120412	10:10:10:10	23
813	1.2113	1.4313	2.43087	21.8797	8.83271	21	8	21.4748	7.45986	19.604	9.68742	86.1715	20120412	10:4:4:4	26
813	0.52327	1.1476	2.70531	11.5188	8.06863	11	8	12.6586	7.93564	8.81432	8.13751	168.863	20120412	10:1:1:1	39
813	0.592299	0.661203	2.20683	13.1219	7.57962	13	7	13.0721	6.9203	10.9172	7.67675	83.8743	20120412	10:10:10:10	35
813	0.28345	0.650872	1.9171	13.8344	9.23003	14	9	14.2648	8.74178	12.3126	10.396	14.6452	20120412	10:7:7:7	29
813	0.394765	0.933113	2.09739	11.6078	8.95496	12	9	12.3256	8.35874	11.0675	10.9816	288.649	20120412	10:4:4:4	22
813	0.955793	0.982872	2.6513	18.6141	7.73244	18	7	18.0669	6.91593	15.9638	7.80619	108.376	20120412	10:10:10:10	34
813	0.94655	1.28017	2.26449	14.7547	10.0858	15	11	15.7159	10.9313	12.8273	11.2745	277.821	20120412	10:4:4:4	38
813	0.815136	0.802755	2.78708	14.8141	12.0418	14	12	14.0248	11.8954	12.5008	13.5964	130.259	20120412	10:10:10:10	27
813	1.28795	1.2374	2.90823	16.0312	8.77158	15	8	15.2951	7.777	13.1509	9.17346	110.796	20120412	10:7:7:7	31
813	1.36171	0.959629	3.30837	16.3578	12.1029	15	12	15.5676	11.5584	13.3126	13.396	136.064	20120412	10:4:4:4	29
813	0.905404	0.608943	2.98592	17.5156	12.2558	17	13	17.3316	12.8362	14.9638	13.8062	213.685	20120412	10:7:7:7	34
813	0.742689	0.681462	2.89236	9.47031	10.5748	9	10	9.10744	9.99798	7.08089	8.94496	158.091	20120412	10:10:10:10	48
813	1.55549	1.63408	2.4475	16.4469	10.0858	18	10	18.0163	9.63051	17.7255	12.1727	280.362	20120412	10:7:7:7	17
813	1.2688	1.60157	2.21611	13.8938	13.2643	14	12	14.7102	11.8865	11.8488	12.4104	74.3964	20120412	10:4:4:4	37
813	0.607509	0.53778	2.41538	18.6141	12.5308	19	13	19.0115	12.8932	17.7128	14.7717	255.441	20120412	10:10:10:10	25
813	0.633419	0.937738	2.28761	22.0875	9.62735	22	9	22.7159	8.93131	19.8273	9.27448	90.7402	20120412	10:4:4:4	38
813	2.20512	0.788605	4.33794	17.8422	9.19946	18	7	18.374	8.61718	17.4554	4.8788	161.496	20120412	10:1:1:1	61
813	0.448888	0.668699	2.4244	20.0391	11.5528	20	12	20.6763	11.7554	17.9638	12.8062	243.408	20120412	10:4:4:4	34
813	0.433463	0.530937	1.75691	14.6953	11.3083	15	11	15.0313	10.8972	13.4036	12.4992	2.13868	20120412	10:10:10:10	28
813	0.339114	0.486534	2.47811	9.29219	11.8279	9	12	9.71609	12.0667	6.81432	11.8625	214.101	20120412	10:4:4:4	41
813	0.161833	0.517393	2.05726	12.9437	7.15174	13	7	13.2805	6.75892	11.2283	8.28725	33.6606	20120412	10:7:7:7	30
813	0.205323	0.624244	2.30927	10.1234	12.1641	10	12	10.7188	11.9764	7.81432	12.1375	123.355	20120412	10:4:4:4	39
813	0.981365	0.90215	3.08921	22.5328	7.82413	22	7	23.4349	7.83439	20.0809	5.94496	151.683	20120412	10:1:1:1	48
813	0.479808	0.527481	2.31537	14.4281	11.2166	14	11	14.0115	10.8932	12.7128	12.7717	99.1616	20120412	10:10:10:10	25
813	0.256642	0.270402	2.09276	17.7828	8.86327	18	9	18.05	8.90488	16.1509	10.1735	295.408	20120412	10:10:10:10	31
813	0.618319	0.669675	2.41116	14.5172	11.3389	14	11	14.248	10.7257	12.4036	12.4992	103.566	20120412	10:7:7:7	28
813	0.569096	0.365893	2.67894	10.5687	13.0198	10	13	10.2951	12.777	8.15092	14.1735	145.602	20120412	10:7:7:7	31
813	1.45244	3.11044	0.741983	10.5687	11.2472	12	11	13.6513	10.8316	9.82727	11.2745	2.59865	20120412	10:1:1:1	38
813	1.40564	1.38287	3.32695	22.6219	9.26059	22	8	22.1052	7.97789	19.9172	7.32325	134.258	20120412	10:10:10:10	45
813	0.474666	0.763435	1.96231	20.8109	8.43539	21	8	21.3564	7.90128	18.8488	8.41037	55.7277	20120412	10:7:7:7	37
813	0.621963	0.614067	2.05423	15.675	12.4697	16	13	16.0815	12.93	13.8488	13.4104	290.703	20120412	10:10:10:10	37
813	0.21064	0.305154	2.1083	19.0891	8.19088	19	8	19.0182	7.89408	17.604	9.68742	64.6127	20120412	10:10:10:10	26
813	1.2537	1.19107	3.38273	12.1422	10.4831	11	11	11.0248	10.8954	9.50084	12.5964	157.549	20120412	10:10:10:10	27
813	0.502074	0.533793	1.89679	21.0484	12.5003	21	13	21.1028	13.0313	19.5008	11.4036	311.264	20120412	10:10:10:10	53
813	0.936745	1.13406	2.09223	19.4453	7.82413	19	7	19.2303	6.71063	17.5008	8.59644	71.5843	20120412	10:7:7:7	27
813	0.518734	0.509607	2.46967	10.9844	7.5185	11	7	11.3376	7.15113	9.08089	5.94496	117.074	20120412	10:7:7:7	48
813	1.05496	1.11005	1.40723	15.0813	7.5185	16	7	15.998	6.89256	14.945	8.91911	328.238	20120412	10:10:10:10	23
813	0.828419	0.857455	2.56679	10.3016	8.77158	10	8	10.0896	7.94073	7.81432	8.13751	107.747	20120412	10:10:10:10	39
813	2.87901	2.82895	3.89328	17.7828	9.26059	16	7	16.6403	6.67259	14.0809	8.05504	99.4611	20120412	10:4:4:4	32
813	1.40608	3.04576	0.901582	15.3187	9.23003	16	8	16.4513	6.40267	15.4554	10.1212	345.42	20120412	10:1:1:1	19
813	0.143096	0.236809	2.32997	10.1234	12.0724	10	12	10.3599	12.0852	7.91719	11.3233	167.612	20120412	10:7:7:7	45
813	1.63404	1.51944	3.10792	18.2578	10.5442	19	12	18.7441	11.9838	20.8652	12.2356	124.214	20120605	10:7:7:7	42
813	0.723756	1.02036	1.8883	19.7719	8.31314	20	9	19.5414	9.30713	21.6475	8.0943	79.5727	20120605	10:4:4:4	32
813	0.844323	1.35621	1.26089	15.7344	11.5834	15	12	14.4482	12.0136	16.8763	12.118	33.1669	20120605	10:4:4:4	41
813	0.658473	0.903095	1.26487	10.6578	7.02949	10	7	9.75608	7.0791	11.8209	6.53246	343.033	20120605	10:7:7:7	36
813	1.9859	3.25147	0.596468	16.7141	10.1469	16	12	15.9789	13.3142	16.118	10.1237	342.526	20120605	10:1:1:1	16
813	0.616143	0.635223	2.24744	20.8406	8.40483	21	9	20.4554	8.90994	22.8209	9.46754	119.391	20120605	10:4:4:4	44
813	1.22186	1.20199	2.47831	16.5953	9.93298	16	11	15.8025	10.8364	17.3705	12.2869	104.042	20120605	10:7:7:7	52
813	0.897628	1.34705	1.46913	17.8422	10.1164	18	11	17.6866	11.4544	19.1984	9.55144	49.7258	20120605	10:4:4:4	26
813	0.34597	0.416302	2.14278	14.1312	8.67989	14	9	13.7528	8.5065	14.6921	10.748	136.105	20120605	10:4:4:4	59
813	0.259663	1.53393	1.68251	12.1719	12.1946	12	12	11.8563	10.6935	12.118	13.8763	37.8461	20120605	10:1:1:1	64
813	1.20464	1.65597	1.37982	20.0688	11.7973	20	13	19.6071	13.3876	21.4486	11.8016	47.1283	20120605	10:4:4:4	29
813	1.49388	1.71877	1.06792	21.85	10.5137	22	12	21.8907	12.232	22.9057	10.3525	34.5628	20120605	10:7:7:7	23
813	1.34896	1.46213	1.72678	18.4062	10.7887	19	12	19.0736	12.0897	20.105	10.479	62.1137	20120605	10:10:10:10	25
813	1.46462	1.56494	1.31339	10.45	7.79357	9	8	8.91032	8.07362	10.521	9.10504	44.1027	20120605	10:10:10:10	50
813	0.966391	1.05684	2.4651	19.7422	8.06863	20	9	19.9502	9.1048	21.8467	9.35228	116.273	20120605	10:10:10:10	43
813	1.28914	2.60061	0.595444	10.8063	9.9941	10	11	9.27797	12.0983	11.105	9.47905	357.287	20120605	10:1:1:1	25
813	0.457836	0.203446	2.33391	20.5437	8.03807	21	8	20.7436	7.99986	22.8763	8.11805	188.37	20120605	10:7:7:7	41
813	0.901448	2.18521	1.04927	11.8453	8.31314	11	8	9.68582	7.97886	12.8763	8.11805	343.273	20120605	10:1:1:1	41
813	1.42656	1.52298	1.21636	17.3375	11.6139	17	13	17.0423	13.108	18.521	11.895	40.315	20120605	10:10:10:10	30
813	1.16264	2.43188	0.955061	20.6328	10.0247	20	11	18.9244	11.7554	21.5873	9.99265	24.6239	20120605	10:1:1:1	31
813	0.899424	1.15065	1.05051	14.8438	9.68847	14	10	13.7456	10.032	15.8763	9.88195	16.6651	20120605	10:7:7:7	39
813	1.28849	1.52273	0.995339	18.1391	9.71903	18	11	17.8625	11.2164	19.105	9.47905	29.8042	20120605	10:7:7:7	25
813	0.708932	0.719697	2.57066	17.0109	9.29115	17	10	16.884	9.99956	17.4675	11.8209	164.716	20120605	10:10:10:10	61
813	0.512124	0.286928	2.37421	14.9922	7.48794	15	8	14.9057	7.76153	15.581	9.78799	162.874	20120605	10:7:7:7	60
813	0.904239	0.818469	1.70455	11.3406	8.61877	12	8	11.8842	8.00685	12.581	9.78799	295.18	20120605	10:10:10:10	60
813	0.824038	1.91185	1.59615	19.95	10.1775	20	11	18.9739	11.8214	21.521	9.89496	57.4787	20120605	10:1:1:1	30
813	1.28845	1.49805	1.26052	10.1531	10.5748	9	10	8.89095	9.76792	9.69207	11.748	41.9051	20120605	10:7:7:7	59
813	0.945941	1.4378	1.28742	15.4672	10.1775	15	11	14.5065	11.2472	16.748	10.3079	38.8036	20120605	10:4:4:4	34
813	0.560661	0.993784	1.56531	10.7469	12.5003	11	12	10.7528	11.5065	11.6921	13.748	311.562	20120605	10:4:4:4	59
813	0.928755	0.735981	2.66449	11.2812	8.5882	12	8	11.7441	8.01596	13.88	8	309.296	20120605	10:7:7:7	40
813	1.60481	1.67891	0.759045	11.1328	8.86327	10	10	10.0141	10.1152	11.748	9.30793	23.4989	20120605	10:10:10:10	34
813	0.611972	1.87078	1.36328	17.5453	11.2777	17	11	15.6871	11.0614	18.88	11	63.0086	20120605	10:1:1:1	40
813	1.25602	1.22345	3.13396	14.9922	9.7496	16	9	16.0354	9.11048	17.5873	7.99265	184.241	20120605	10:10:10:10	31
813	1.21262	2.45363	1.03503	17.4859	11.889	17	13	15.9739	13.8214	18.521	11.895	30.3759	20120605	10:1:1:1	30
813	1.20457	1.26642	2.86616	15.3781	6.96836	16	8	15.9437	8.10146	17.8209	8.46754	135.482	20120605	10:10:10:10	44
813	0.888208	1.16345	2.41856	17.5453	7.763	18	7	16.6858	6.97886	19.8763	7.11805	242.808	20120605	10:1:1:1	41
813	1.53342	1.73724	1.31168	10.4203	10.422	9	11	8.75617	10.9206	10.748	11.6921	43.7446	20120605	10:7:7:7	46
813	0.311199	1.59896	1.60017	17.1891	11.2472	17	11	15.8199	10.4213	18.6475	11.9057	336.211	20120605	10:1:1:1	48
813	1.62353	1.2468	3.24577	18.4359	8.43539	20	8	19.4949	7.77734	21.6475	8.9057	224.356	20120605	10:4:4:4	48
813	0.214551	0.181262	2.08538	11.7859	8.98552	12	9	11.9314	9.09361	13.748	9.69207	197.731	20120605	10:10:10:10	46
813	1.73942	1.98265	0.74446	14.4875	10.3303	14	12	13.8492	12.2074	15.1984	10.5514	23.3239	20120605	10:7:7:7	26
813	1.16686	0.751055	2.90469	15.8531	6.78499	17	7	16.5885	6.63217	18.2869	8.37046	216.182	20120605	10:4:4:4	53
813	1.82873	1.92834	1.37854	10.2422	9.65791	9	11	8.97783	11.1139	10.8763	10.882	43.6139	20120605	10:10:10:10	39
813	0.96974	1.41918	1.2822	10.925	9.29115	10	9	9.5065	9.24722	11.748	8.30793	320.928	20120605	10:4:4:4	34
813	0.841148	1.32869	1.23479	21.8203	11.1861	21	11	20.492	11.2157	22.788	10.419	329.221	20120605	10:4:4:4	35
813	0.693775	0.450741	2.56395	20.3062	9.9941	21	10	20.7516	10.0636	22.8467	9.64772	168.713	20120605	10:7:7:7	37
813	1.17483	0.814326	2.85376	11.8453	11.2166	13	11	12.5099	10.7461	14.5873	12.0074	223.025	20120605	10:4:4:4	49
813	0.559411	0.659865	2.15429	18.8219	12.4697	19	13	18.4482	13.0136	20.8763	13.118	112.167	20120605	10:4:4:4	41
813	0.641671	0.757277	1.88562	14.9031	7.36568	15	8	15.0068	8.11582	16.788	7.41905	80.6833	20120605	10:10:10:10	35
813	1.06744	1.09009	2.89357	14.9328	7.97694	16	8	16.0141	8.11517	17.748	7.30793	157.162	20120605	10:10:10:10	34
813	0.99421	1.52616	1.05601	20.6922	12.2863	20	13	19.5065	13.2472	21.748	12.3079	24.2756	20120605	10:4:4:4	34
813	1.02167	0.814528	2.82276	16.9812	9.07721	18	9	17.7925	9.15061	19.5873	7.99265	151.934	20120605	10:7:7:7	31
813	1.12951	2.27552	1.25216	17.0703	10.3609	16	10	14.8019	10.5404	17.748	9.30793	319.768	20120605	10:1:1:1	34
813	1.07673	2.31758	1.1112	11.2219	7.94638	11	9	10.146	9.99912	12.2869	7.62954	31.3082	20120605	10:1:1:1	27
813	1.23644	2.21833	1.69448	15.1406	8.77158	15	10	13.8019	10.5404	16.748	9.30793	61.8694	20120605	10:1:1:1	34
813	1.21944	2.42354	1.15841	21.8797	11.1555	21	12	19.7051	12.2255	22.8652	11.7644	36.631	20120605	10:1:1:1	38
813	0.939393	2.20308	1.06877	14.9328	11.889	14	12	12.8791	12.6863	15.6475	11.0943	337.986	20120605	10:1:1:1	32
813	0.78138	0.944898	2.51147	20.3359	8.5882	21	9	19.7218	9.30634	22.8467	8.64772	137.396	20120605	10:1:1:1	37
813	0.788297	1.03083	1.21528	15.3781	11.3083	15	12	14.8023	12.1633	16.521	10.895	25.3359	20120605	10:7:7:7	30
813	1.4437	1.52023	2.18399	17.4266	11.6751	18	13	17.7925	13.1506	19.5873	11.9926	81.0032	20120605	10:7:7:7	31
813	1.0196	0.973945	1.29341	11.0141	8.89383	10	9	10.0618	9.0982	11.2869	7.62954	319.177	20120605	10:10:10:10	27
813	0.941846	0.675844	2.58777	18.7031	8.89383	19	8	18.5065	8.24722	20.748	7.30793	230.027	20120605	10:4:4:4	34
813	0.46904	0.442461	2.34722	10.5687	6.81555	11	7	10.9203	7.08428	12.6475	7.9057	185.643	20120605	10:10:10:10	48
813	1.18122	1.16719	2.43403	19.9797	8.40483	21	9	20.8364	9.19749	22.2869	7.62954	102.944	20120605	10:7:7:7	27
813	0.840711	1.09597	1.04095	16.5656	12.378	16	13	15.8492	13.2074	17.1984	11.5514	357.317	20120605	10:7:7:7	26
813	0.987766	0.735629	2.85211	18.3469	8.74102	19	8	18.8023	8.16334	20.521	6.89496	192.607	20120605	10:7:7:7	30
813	0.679569	0.730409	2.53118	17.3969	8.31314	18	8	17.146	8.99912	19.2869	6.62954	160.638	20120605	10:1:1:1	27
813	0.957535	1.13829	1.52744	18.7625	12.0724	19	13	18.8492	13.2074	20.1984	11.5514	53.9611	20120605	10:7:7:7	26
813	0.910245	0.856826	1.39874	12.8547	8.31314	12	8	12.0213	8.11405	13.7011	7.19953	314.678	20120605	10:10:10:10	33
813	0.332679	0.413566	2.10113	18.7031	10.8499	19	11	19.0213	11.1141	20.7011	10.1995	127.974	20120605	10:10:10:10	33
813	0.82203	0.933724	1.85451	11.8156	12.8976	11	13	10.8909	12.7679	11.6921	14.748	75.5568	20120605	10:7:7:7	59
813	0.708938	0.879936	2.48894	21.5828	7.42681	22	8	20.7324	7.6527	23.788	8.58095	144.048	20120605	10:1:1:1	45
813	0.856993	0.938949	2.45558	14.4875	8.31314	15	9	14.9778	9.11389	16.8763	8.88195	123.128	20120605	10:10:10:10	39
813	0.73702	0.810004	2.41921	11.9047	10.2692	12	11	11.9151	11.0791	13.5873	12.0074	129.83	20120605	10:10:10:10	49
813	1.14288	1.0898	1.3317	12.0531	9.44397	11	9	11.0141	9.11517	12.748	8.30793	315.541	20120605	10:10:10:10	34
813	1.79988	1.82039	3.60613	16.2094	7.18231	18	7	18.0284	7.11249	19.6475	6.0943	157.013	20120605	10:10:10:10	32
813	0.912785	1.11318	1.42287	18.1687	12.1029	18	13	17.7925	13.1506	19.5873	11.9926	46.9462	20120605	10:7:7:7	31
813	1.74672	1.79992	0.371924	15.0219	11.5834	14	13	14.0555	13.1019	15.3705	11.7131	10.9953	20120605	10:10:10:10	28
813	0.987635	1.02655	2.59463	15.0219	8.86327	16	9	15.3137	7.87907	16.9057	10.6475	233.242	20120605	10:1:1:1	57
813	1.19406	1.68323	1.19706	19.1781	10.8193	19	12	18.6322	12.4115	20.3705	10.7131	38.2208	20120605	10:4:4:4	28
813	1.19201	1.15589	1.90105	13.8938	9.44397	15	9	14.9769	9.04028	15	10.99	291.867	20120606	10:10:10:10	40
813	1.18783	1.51291	3.00292	18.7031	10.8499	19	12	19.2275	12.269	20.6099	13.1697	140.473	20120606	10:7:7:7	25
813	1.26636	1.80571	3.00804	19.7422	10.1469	21	10	21.5251	10.4331	22.5333	11.2685	226.262	20120606	10:4:4:4	26
813	0.885897	0.816815	1.74417	15.675	7.82413	16	7	16.4346	7.52384	17.2685	8.53332	298.878	20120606	10:4:4:4	29
813	0.949111	0.716766	1.53972	17.2484	7.57962	18	7	17.9582	7.67937	17.875	8.98607	311.24	20120606	10:4:4:4	41
813	0.879378	1.44229	2.68259	12.6469	12.1946	13	13	12.7503	13.6332	12.2674	14.8503	225.276	20120606	10:4:4:4	46
813	0.202149	1.63043	2.12999	16.0906	10.8193	16	11	16.5608	12.3805	16.7326	12.8503	131.765	20120606	10:1:1:1	34
813	1.28045	1.59324	3.23598	13.1813	7.73244	13	9	12.7784	9.27391	12.1527	10.8006	197.062	20120606	10:7:7:7	47
813	1.3371	1.9718	3.24504	19.8609	10.2997	21	11	21.3655	11.5742	22.0663	12.6802	206.018	20120606	10:4:4:4	31
813	0.650305	0.845855	2.42489	17.4266	6.6933	18	7	17.9597	7.35	18.2494	8.97431	234.66	20120606	10:7:7:7	38
813	0.839109	1.02655	1.47846	13.8344	10.911	13	11	14.2132	11.8651	14.6099	12.1697	42.0891	20120606	10:1:1:1	25
813	0.782989	0.990036	1.44278	11.2516	9.23003	12	9	11.1349	10.2132	10.8303	10.6099	323.084	20120606	10:1:1:1	50
813	0.99776	1.21214	1.61084	17.1297	7.48794	18	7	17.8264	8.47987	17.7506	8.97431	306.477	20120606	10:1:1:1	42
813	0.838422	0.814164	1.30276	10.8063	9.23003	10	9	10.0135	9.04444	11.4506	10.3622	27.2763	20120606	10:10:10:10	27
813	0.976055	0.972488	2.5495	19.0594	9.26059	20	9	20.0078	9.04579	21.2685	10.5333	245.885	20120606	10:10:10:10	29
813	1.11383	1.44638	2.96542	19.6531	10.9416	20	12	20.2275	12.269	21.6099	13.1697	144.145	20120606	10:7:7:7	25
813	1.66472	1.88907	3.42288	20.3359	9.04665	22	9	22.2102	9.28274	23.5333	10.2685	221.206	20120606	10:7:7:7	26
813	1.98991	1.97104	2.94121	15.2891	9.01609	17	8	17.005	8.04619	18.1697	9.60994	264.705	20120606	10:10:10:10	30
813	1.24193	1.57286	3.22268	19.8609	9.50509	21	10	21.244	10.2542	22.6802	11.0663	188.916	20120606	10:7:7:7	24
813	1.33289	1.5276	3.03841	18.6734	8.12976	20	8	20.192	8.29538	21.4506	9.36225	228.787	20120606	10:7:7:7	27
813	1.16932	1.62559	2.77408	19.8313	9.96354	21	10	21.3288	10.596	21.9587	11.7439	239.413	20120606	10:4:4:4	32
813	0.504601	1.78245	2.27341	20.0984	9.50509	20	10	21.1565	10.9396	21.5333	11.2685	118.351	20120606	10:1:1:1	26
813	0.564863	0.360483	1.53949	9.79688	8.52708	10	8	10.1285	8.66842	10.3729	9.95475	328.124	20120606	10:4:4:4	37
813	1.28283	1.6212	3.27047	14.725	11.8584	16	12	16.3204	12.1465	17.9548	12.3729	184.465	20120606	10:7:7:7	18
813	1.56951	1.61144	3.15288	12.35	9.19946	11	10	10.9744	10.0387	10.875	11.9861	124.268	20120606	10:10:10:10	41
813	0.569431	1.83594	2.32494	20.0984	12.4391	20	13	21.1565	13.9396	21.5333	14.2685	119.645	20120606	10:1:1:1	26
813	0.136589	1.59921	2.09793	12.9141	8.89383	13	9	13.0132	10.49	13	10.99	218.989	20120606	10:1:1:1	40
813	0.425625	0.865397	2.10815	17.575	7.97694	18	8	18.0863	8.67517	18.2494	9.97431	259.695	20120606	10:4:4:4	38
813	1.01348	0.98426	1.74863	12.9437	11.3694	12	11	11.9597	11.35	12.2494	12.9743	61.4218	20120606	10:7:7:7	38
813	1.06968	1.33326	2.94028	16.1203	10.3914	17	11	17.048	11.349	17.7326	12.8503	213.724	20120606	10:7:7:7	34
813	1.00636	1.05267	2.93175	17.8125	12.0113	18	13	18.005	13.0462	19.1697	14.6099	154.738	20120606	10:10:10:10	30
813	0.99407	0.995935	1.7422	10.925	10.6359	10	11	10.0163	11.0435	11.5333	12.2685	61.0843	20120606	10:10:10:10	26
813	0.733926	0.726619	1.61027	10.6578	13.3255	10	13	9.9876	13.0448	10.4949	14.9275	49.2749	20120606	10:10:10:10	36
813	0.715308	1.10114	1.56856	10.5984	12.592	11	12	9.5389	12.2922	9.04525	12.3729	45.0484	20120606	10:1:1:1	62
813	1.22312	1.38958	2.87089	16.8031	8.25201	18	8	18.192	8.29538	19.4506	9.36225	235.09	20120606	10:7:7:7	27
813	0.636849	1.81444	2.28794	12.825	6.38767	13	7	11.8023	7.88646	11.3901	8.16969	249.95	20120606	10:1:1:1	55
813	1.35871	1.40408	3.31209	20.1875	10.911	21	12	21.019	12.0424	22.6099	13.1697	162.726	20120606	10:10:10:10	25
813	0.710657	0.782235	1.28109	9.91563	11.7056	10	11	9.91962	12.4879	9.87505	12.9861	356.781	20120606	10:1:1:1	41
813	1.02879	0.867678	1.2747	10.9844	12.1641	12	12	10.9229	13.0296	10.5494	13.3622	325.977	20120606	10:1:1:1	53
813	0.376094	0.715936	1.9581	15.3484	11.8584	15	12	15.3655	12.5742	16.0663	13.6802	79.7098	20120606	10:4:4:4	31
813	1.10532	0.861954	1.5565	11.9938	7.45737	13	7	12.8317	7.65951	12.5051	8.92748	308.843	20120606	10:4:4:4	44
813	1.25171	1.08428	1.31824	11.2516	11.9807	10	12	10.2102	12.2827	11.5333	13.2685	40.4836	20120606	10:7:7:7	26
813	0.516054	1.08845	2.35781	19.0891	11.4917	19	12	19.4346	12.5238	20.2685	13.5333	130.462	20120606	10:4:4:4	29
813	0.867267	2.22015	2.71025	17.9016	9.13834	18	10	19.0952	11.0103	19.4506	11.3622	139.717	20120606	10:1:1:1	27
813	1.16901	1.70183	2.90506	19.8313	10.0247	21	10	21.4666	10.4955	22.3622	11.4506	228.009	20120606	10:4:4:4	28
813	1.30034	1.25428	1.23799	14.7547	8.37426	16	8	15.9576	8.01898	14.8303	9.60994	322.727	20120606	10:10:10:10	50
813	0.645674	0.661727	1.79315	11.6375	12.8976	11	13	11.1333	13.3261	12.1697	14.6099	63.1265	20120606	10:7:7:7	30
813	0.56681	0.524609	1.71525	8.7875	9.47453	9	10	8.96674	9.96757	7.07252	9.50511	306.418	20120606	10:10:10:10	69
813	0.764222	1.814	2.27319	20.2469	8.12976	21	8	21.5608	9.38048	21.7326	9.85026	258.176	20120606	10:1:1:1	34
813	1.22057	0.868368	0.870125	19.1187	11.1555	20	12	19.7405	11.7617	18.2561	11.0413	345.02	20120606	10:7:7:7	73
813	1.2456	1.7275	2.88993	13.9234	12.1641	13	13	13.0863	13.6752	13.2494	14.9743	124.952	20120606	10:4:4:4	38
813	1.29853	1.48493	2.98689	19.7125	9.1689	21	9	21.192	9.29538	22.4506	10.3622	230.674	20120606	10:7:7:7	27
813	0.541303	1.18662	1.67066	11.4594	12.2863	11	12	11.2922	13.4611	11.3729	13.9548	47.2648	20120606	10:1:1:1	37
813	0.632685	0.693594	2.17237	18.3766	9.10777	19	9	19.026	9.35135	19.6149	10.8926	261.808	20120606	10:7:7:7	35
813	1.01296	2.39751	2.88917	9.55937	11.1555	9	12	9.0132	13.49	9	13.99	146.481	20120606	10:1:1:1	40
813	0.922517	0.797584	1.4851	11.8453	11.3694	11	11	11.048	11.349	11.7326	12.8503	44.7927	20120606	10:7:7:7	34
813	0.56631	1.51665	1.98485	18.4359	13.0504	19	13	18.9196	14.4879	18.875	14.9861	278.706	20120606	10:1:1:1	41
813	1.55394	1.73443	2.76039	12.9734	10.7887	12	12	12.1535	12.3171	13.2685	13.5333	101.613	20120606	10:7:7:7	29
813	0.23688	1.58994	2.08433	19.7719	11.0638	20	11	20.8865	12.1977	21.1697	12.6099	249.626	20120606	10:1:1:1	30
813	0.325492	0.785525	2.05036	13.7453	11.7973	14	12	13.6361	12.5752	12.9337	13.6802	263.887	20120606	10:4:4:4	49
813	0.61468	1.31213	1.78512	16.2688	11.5528	16	11	15.1349	12.2132	14.8303	12.6099	61.9266	20120606	10:1:1:1	50
813	1.42341	1.37804	1.33525	16.9812	9.9941	18	9	17.9744	9.03875	17.875	10.9861	317.898	20120606	10:10:10:10	41
813	1.14295	1.35376	2.90019	14.2797	6.1126	15	7	14.8739	7.32897	14.7506	8.97431	226.267	20120606	10:7:7:7	42
813	0.935211	0.981495	2.80856	17.6938	10.1164	18	11	18.019	11.0424	19.6099	12.1697	145.115	20120606	10:10:10:10	25
813	1.77433	0.364188	0.327479	10.6578	8.74102	11	7	10.9196	8.48785	10.875	8.98607	352.481	20120606	10:1:1:1	41
813	0.910588	0.905534	2.48139	16.2688	7.45737	17	8	16.9676	8.03326	16.5051	9.92748	247.823	20120606	10:10:10:10	44
813	1.63245	1.95334	3.39982	20.7219	10.3914	21	12	21.2102	12.2827	22.5333	13.2685	139.41	20120606	10:7:7:7	26
813	1.40668	2.00343	3.2449	19.6234	8.71046	21	9	21.4666	9.49551	22.3622	10.4506	214.922	20120606	10:4:4:4	28
813	1.46755	1.49051	3.33246	19.5641	10.6971	21	11	21.0135	11.0444	22.4506	12.3622	211.287	20120606	10:10:10:10	27
813	0.950984	0.892508	1.65736	13.8938	11.6751	13	12	13.2275	12.269	14.6099	13.1697	55.9793	20120606	10:7:7:7	25
813	1.09922	0.619197	1.0428	13.4187	9.93298	14	9	13.7338	10.466	13.6271	10.9548	338.877	20120606	10:1:1:1	43
813	1.41722	1.48461	2.2755	20.3359	8.25201	21	7	21.5512	7.39929	22.6099	8.16969	278.059	20120606	10:4:4:4	25
813	1.30116	1.60492	1.95549	16.0609	10.2997	16	9	17.4211	9.44787	17.8926	9.61494	290.684	20120606	10:1:1:1	20
813	0.87862	0.561671	1.35485	13.1219	7.02949	14	7	13.6739	7.13328	12.3901	8.16969	325.923	20120606	10:7:7:7	55
813	0.990521	2.27961	2.76255	18.9406	12.0113	19	13	20.1565	13.9396	20.5333	14.2685	133.037	20120606	10:1:1:1	26
813	1.12177	1.12461	2.75645	16.1797	6.23485	17	7	16.9697	7.03523	16.6271	8.95475	237.793	20120606	10:10:10:10	43
813	1.12495	1.1049	1.22098	9.67812	12.8976	9	12	8.97943	12.0417	9.12495	13.9861	33.471	20120606	10:10:10:10	39
813	0.817035	0.780811	1.18587	9.70781	7.763	10	7	9.96032	7.02415	9.04131	8.74385	7.84595	20120606	10:10:10:10	48
813	1.77045	1.7558	1.33362	11.6969	9.50509	10	9	10.002	9.04641	11.0663	10.6802	41.0238	20120606	10:10:10:10	31
813	0.914446	0.925043	1.91449	12.4391	8.80214	12	8	11.9556	8.01352	10.6378	9.45065	71.8946	20120606	10:10:10:10	52
813	0.661006	1.37848	1.5313	10.3609	9.1689	11	9	11.7102	8.88649	8.84879	9.41037	4.00446	20120607	10:4:4:4	37
813	0.694368	0.436525	2.76938	16.0609	11.3083	16	12	16.2303	11.7106	14.5008	13.5964	218.165	20120607	10:7:7:7	27
813	1.55621	1.21419	3.43961	20.6922	9.47453	21	11	21.44	10.4311	19.7128	12.7717	227.408	20120607	10:4:4:4	25
813	1.15759	1.26198	1.11847	17.6641	9.10777	18	8	18.0047	7.89264	16.8265	9.84908	15.5298	20120607	10:10:10:10	24
813	0.483363	0.833372	1.78609	14.5172	7.97694	15	8	15.3274	8.17203	13.1509	6.82654	29.666	20120607	10:7:7:7	49
813	0.290151	0.185179	2.42033	16.9812	8.71046	17	9	17.0115	8.89315	15.7128	10.7717	219.705	20120607	10:10:10:10	25
813	0.414599	0.475688	2.23698	17.3078	11.2777	17	11	17.0248	10.8954	15.5008	12.5964	91.1392	20120607	10:10:10:10	27
813	0.972928	1.05045	1.28397	11.3109	8.31314	12	9	12.1074	8.99798	10.0809	7.94496	343.892	20120607	10:10:10:10	48
813	0.933243	0.919984	2.88238	10.6875	13.6311	10	13	10.0857	12.9352	7.82727	13.2745	130.249	20120607	10:10:10:10	38
813	0.910957	2.50205	1.46356	19.0891	9.9941	20	10	21.4734	9.23556	18.0809	11.055	330.829	20120607	10:1:1:1	32
813	0.476523	2.1363	1.71411	18.525	8.03807	19	8	20.6513	7.83162	16.8273	8.27448	357.382	20120607	10:1:1:1	38
813	1.55197	1.18222	3.73728	15.9422	11.7668	15	13	15.2303	12.7106	13.5008	14.5964	185.82	20120607	10:7:7:7	27
813	0.98573	0.999101	1.8324	20.3062	10.2997	21	11	21.0815	10.93	18.8488	11.4104	303.932	20120607	10:10:10:10	37
813	0.927134	0.741497	2.84205	15.9125	12.1641	15	12	15.5388	11.5236	13.4036	13.4992	126.607	20120607	10:4:4:4	28
813	1.29164	2.94809	0.921104	16.7734	8.40483	18	8	19.5185	7.32958	16.0184	8.93246	353.065	20120607	10:1:1:1	33
813	0.914069	1.60624	1.3926	19.0891	8.9244	20	9	20.6903	8.79838	17.9172	9.67675	337.256	20120607	10:4:4:4	35
813	1.11989	1.83112	1.12432	15.9719	9.44397	17	9	17.5943	8.59492	15.2283	10.2872	347.356	20120607	10:4:4:4	30
813	0.948194	2.58258	1.32149	19.0594	10.8804	20	11	21.6375	10.7283	17.8488	11.4104	341.955	20120607	10:1:1:1	37
813	1.82008	3.47851	0.404112	19.4453	7.94638	21	7	22.3659	6.05693	19.2283	8.28725	355.33	20120607	10:1:1:1	30
813	1.1643	1.81909	1.30438	16.2094	7.85469	17	7	17.6903	6.79838	14.9172	7.67675	29.2299	20120607	10:4:4:4	35
813	0.732923	1.38335	1.66545	19.4156	8.55764	20	9	20.7189	9.02158	17.81	9	232.875	20120607	10:4:4:4	40
813	1.07129	2.6609	1.30456	10.0047	7.39625	11	7	12.6536	7.14402	8.81432	6.86249	25.3081	20120607	10:1:1:1	41
813	1.10737	1.06815	2.3511	20.0094	9.50509	21	10	21.0047	9.89264	19.8265	11.8491	275.854	20120607	10:10:10:10	24
813	1.37342	2.83989	1.43918	10.0047	7.94638	11	7	12.6586	6.93564	8.81432	7.13751	39.9564	20120607	10:1:1:1	39
813	1.00165	1.55876	1.71169	12.4984	12.867	13	12	13.7102	11.8865	10.8488	12.4104	49.1512	20120607	10:4:4:4	37
813	0.864093	0.648586	2.91324	13.8344	12.7753	13	13	13.1922	12.684	11.7128	14.7717	141.07	20120607	10:7:7:7	25
813	1.08049	2.74035	1.11021	10.6281	8.98552	11	10	11.5738	11.5575	10.1938	7.96379	358.531	20120607	10:1:1:1	59
813	1.58717	1.93474	1.05456	10.4203	6.84611	12	7	12.3274	7.17203	10.1509	5.82654	26.836	20120607	10:7:7:7	49
813	2.21461	3.75089	1.06406	11.0437	8.03807	13	7	14.6594	7.03991	10.81	7	297.952	20120607	10:1:1:1	40
813	1.25295	1.96488	0.968624	15.7937	11.3389	17	11	17.7159	10.9313	14.8273	11.2745	8.49174	20120607	10:4:4:4	38
813	1.05103	0.863439	2.94631	14.6953	9.9941	15	11	15.44	10.4311	13.7128	12.7717	232.852	20120607	10:4:4:4	25
813	0.841116	0.661982	2.82514	12.4391	8.28257	12	9	12.7102	8.88649	9.84879	9.41037	227.734	20120607	10:4:4:4	37
813	0.644722	1.33836	1.62217	10.8656	11.3694	11	12	11.4051	12.5943	9.71275	10.2283	336.03	20120607	10:4:4:4	55
813	0.991523	0.710049	3.09929	13.8641	10.5137	13	11	13.172	10.6726	11.8265	12.8491	151.772	20120607	10:7:7:7	24
813	1.47874	3.04893	1.14522	13.5672	7.36568	15	7	16.237	5.89317	13.4036	8.49916	331.117	20120607	10:1:1:1	28
813	0.415302	0.649758	2.10718	9.58906	7.06005	10	7	10.1843	7.32068	9.06754	5.01843	73.1142	20120607	10:7:7:7	58
813	1.07922	2.73299	1.12415	15.0813	9.56622	16	9	17.5185	8.32958	14.0184	9.93246	6.44527	20120607	10:1:1:1	33
813	1.80824	3.46398	0.408911	14.6953	8.25201	16	7	17.304	5.97302	14.3126	8.39596	4.21968	20120607	10:1:1:1	29
813	1.18706	0.983271	3.04216	13.8641	11.1861	13	12	13.7021	12.1559	10.8488	11.5896	234.089	20120607	10:4:4:4	43
813	1.44343	1.81265	0.747168	19.0297	8.06863	20	7	20.2303	6.71063	18.5008	8.59644	0.960728	20120607	10:7:7:7	27
813	1.27345	1.33163	1.24754	17.0109	8.80214	18	8	17.9845	7.89366	17.1938	10.0362	330.643	20120607	10:10:10:10	21
813	0.191012	0.480154	2.10527	17.8125	9.96354	18	10	18.2117	9.69674	16.604	11.6874	298.596	20120607	10:7:7:7	26
813	1.7402	1.84754	1.01894	13.6266	8.06863	15	7	15.0815	6.92996	12.8488	7.41037	27.0855	20120607	10:10:10:10	37
813	0.75365	1.09516	2.86484	19.1187	12.2558	19	13	20.0885	11.7469	17.604	14.6874	210.534	20120607	10:1:1:1	26
813	1.30323	1.21132	3.49323	10.2125	11.5223	9	12	9.06693	11.9159	6.96379	12.8062	179.905	20120607	10:10:10:10	34
813	0.953363	2.36595	1.79833	8.99531	9.04665	9	10	10.319	11.0077	7.22825	8.71275	306.282	20120607	10:1:1:1	50
813	0.179916	0.213667	2.35231	14.1609	11.9196	14	12	14.3686	11.9698	11.81	12	116.554	20120607	10:7:7:7	40
813	0.431611	1.09766	1.86814	12.6766	12.7142	13	13	13.7161	13.0667	10.8143	12.8625	322.136	20120607	10:4:4:4	41
813	0.658337	0.414303	2.76582	20.1578	10.3609	20	11	20.5388	10.5236	18.4036	12.4992	212.93	20120607	10:4:4:4	28
813	0.662257	0.713211	1.69801	17.5453	7.5185	18	8	18.1016	7.96488	15.8488	7.58963	324.159	20120607	10:10:10:10	43
813	0.460268	1.39843	2.51111	10.3906	7.24343	10	7	11.5905	6.52518	7.91719	7.67675	130.069	20120607	10:1:1:1	35
813	0.790732	0.854821	1.52445	16.2391	6.78499	17	7	17.0815	6.92996	14.8488	7.41037	333.422	20120607	10:10:10:10	37
813	0.669968	0.91689	2.39038	16.9812	10.3303	17	11	17.7102	10.8865	14.8488	11.4104	260.804	20120607	10:4:4:4	37
813	0.660396	1.20305	1.95008	11.0734	8.3437	11	9	11.5689	9.43999	9.22825	7.71275	299.615	20120607	10:4:4:4	50
813	1.22356	1.47076	1.67779	11.9047	9.78016	12	11	12.316	11.1922	10.2283	9.71275	310.468	20120607	10:7:7:7	50
813	0.983763	1.60233	1.59766	14.1609	7.02949	14	8	14.367	8.61852	12.8265	6.15092	318.184	20120607	10:4:4:4	56
813	0.339617	0.648801	2.00126	10.7766	12.2558	11	12	11.3698	11.993	8.81432	11.8625	52.4593	20120607	10:7:7:7	41
813	0.807685	1.04842	2.40181	19.7719	12.2252	20	13	20.6763	12.7554	17.9638	13.8062	264.806	20120607	10:4:4:4	34
813	1.01611	1.32118	1.4814	15.1703	9.4134	16	10	16.3686	9.96982	13.81	10	234.739	20120607	10:7:7:7	40
813	1.04001	1.54986	1.88369	18.5844	9.04665	19	10	19.7105	10.1115	16.8273	9.72552	300.755	20120607	10:4:4:4	42
813	0.649314	0.756762	1.65194	14.725	8.5882	15	8	15.0439	7.90193	13.2283	9.28725	28.9427	20120607	10:10:10:10	30
813	1.28016	1.18601	3.07339	11.9344	11.1249	11	12	11.1036	11.9713	8.8788	11.4554	237.523	20120607	10:10:10:10	44
813	0.986197	1.49426	1.902	17.1	9.59678	18	10	18.5943	9.59492	16.2283	11.2872	299.867	20120607	10:4:4:4	30
813	0.696939	0.507826	2.73648	12.6766	8.83271	12	9	12.4034	8.4046	10.8265	10.8491	136.289	20120607	10:4:4:4	24
813	1.31015	2.91372	1.12495	14.725	9.71903	15	11	15.9431	12.3659	13.7128	9.22825	336.116	20120607	10:1:1:1	55
813	1.12563	1.21991	1.06437	18.2281	10.8193	19	10	19.0248	9.89543	17.5008	11.5964	359.907	20120607	10:10:10:10	27
813	0.460396	0.534452	2.51261	18.4062	11.2166	18	11	18.6763	10.7554	15.9638	11.8062	130.332	20120607	10:4:4:4	34
813	1.40389	3.04779	0.847546	16.0312	9.01609	17	8	18.3659	7.05693	15.2283	9.28725	10.3662	20120607	10:1:1:1	30
813	1.10939	1.53089	2.08544	21.0781	9.38284	22	10	22.5943	9.59492	20.2283	11.2872	290.199	20120607	10:4:4:4	30
813	0.974517	0.717183	2.98501	15.9125	9.65791	15	10	15.3538	10.1076	12.9638	9.19381	222.151	20120607	10:7:7:7	46
813	0.75567	2.39231	1.47718	11.9344	11.2472	12	12	11.6499	13.6225	12.4104	9.84879	15.782	20120607	10:1:1:1	68
813	0.535198	0.44071	2.72398	9.5	8.19088	9	8	9.1071	7.99124	7.01843	7.06754	184.305	20120607	10:10:10:10	47
813	1.27534	1.57721	1.56208	14.725	7.02949	16	7	16.2894	7.23033	14.4036	5.50084	44.525	20120607	10:7:7:7	52
813	0.56746	1.15868	1.87816	14.9625	9.56622	15	9	15.5943	8.59492	13.2283	10.2872	50.2109	20120607	10:4:4:4	30
813	0.756074	0.808911	1.62097	19.3266	8.3437	20	8	19.998	7.89256	18.945	9.91911	325.838	20120607	10:10:10:10	23
813	1.92057	2.47979	1.54589	19.5344	8.86327	20	7	20.6185	6.63303	18.1509	8.17346	43.5693	20120607	10:4:4:4	31
813	0.858545	0.549659	2.91604	15.0813	7.85469	15	7	14.5966	7.5954	16.1735	5.15092	217.83	20120607	10:4:4:4	74
813	1.51856	2.23745	0.681854	18.5547	8.46595	20	8	20.6763	7.75543	17.9638	8.80619	356.269	20120607	10:4:4:4	34
813	0.433985	1.23135	2.61931	16.4172	10.8804	16	11	17.5185	10.3296	14.0184	11.9325	170.793	20120607	10:1:1:1	33
813	0.695293	2.35316	1.50135	11.6969	8.37426	12	9	12.8554	10.4225	10.8265	7.15092	353.447	20120607	10:1:1:1	56
813	0.582308	0.923726	2.28494	19.5641	11.6139	20	12	20.4748	11.4599	18.604	13.6874	268.072	20120607	10:4:4:4	26
813	1.32519	1.35756	3.79474	9.88594	8.98552	9	8	8.90583	8.04618	8.67037	5.39074	214.754	20120608	10:10:10:10	38
813	1.38009	1.13974	2.05727	14.6656	9.35228	16	9	15.7147	8.90686	13.8723	7.45412	50.7888	20120608	10:7:7:7	25
813	0.220668	0.2449	2.56823	17.8125	10.1164	18	10	17.7211	9.88913	15.9736	8.32357	71.4218	20120608	10:7:7:7	26
813	0.687607	0.682618	2.37382	18.3469	6.78499	19	7	18.7606	6.24201	18.5072	4.41658	60.9781	20120608	10:4:4:4	37
813	1.35909	1.99783	3.78571	10.3609	9.19946	11	8	10.7606	7.24201	10.5072	5.41658	141.152	20120608	10:4:4:4	37
813	1.36253	1.41445	1.93756	10.7766	10.8804	10	12	9.53159	10.2091	9.50719	9.41658	314.454	20120608	10:1:1:1	37
813	0.901675	0.664992	2.1568	15.7344	9.13834	16	10	16.075	9.70944	17.4092	7.77942	49.533	20120608	10:7:7:7	49
813	0.739102	0.825491	2.4988	13.775	6.29598	14	7	14.5839	6.46062	16.1277	5.45412	71.7235	20120608	10:4:4:4	55
813	0.581777	0.282012	2.09183	16.8031	10.4525	17	11	16.9077	10.7145	17	8.37	19.7796	20120608	10:7:7:7	40
813	0.625768	0.441593	2.36064	11.9938	8.37426	12	9	12.1916	8.76905	14.2206	7.59078	58.1723	20120608	10:7:7:7	56
813	0.46393	0.414208	2.24215	19.5641	9.84129	20	10	19.425	9.45111	18.3236	7.97355	30.3948	20120608	10:4:4:4	29
813	0.997847	1.11194	1.79376	16.6547	11.0638	17	12	15.5684	10.8264	15.0828	10.1996	333.446	20120608	10:1:1:1	27
813	0.861942	1.32951	2.01345	12.6766	8.46595	12	9	12.3387	7.18009	12.6541	6.45263	322.686	20120608	10:1:1:1	44
813	0.892265	1.65992	2.43219	16.2391	8.46595	17	8	15.4326	7.01512	14.8723	6.45412	67.4808	20120608	10:1:1:1	25
813	1.74699	1.01587	1.25521	18.3172	12.5308	20	13	19.3324	12.5686	17.9736	11.3236	24.0215	20120608	10:4:4:4	26
813	0.610656	0.905337	3.1681	10.8359	8.5882	11	8	11.1449	7.73723	12.9172	6.19964	211.215	20120608	10:7:7:7	53
813	1.64847	0.983488	1.61394	19.8016	5.8681	21	7	20.5316	5.20908	20.5072	4.41658	35.8354	20120608	10:1:1:1	37
813	0.73001	0.469022	1.90413	15.7937	10.2997	16	11	15.809	10.7685	15.0318	8.55469	354.811	20120608	10:7:7:7	34
813	0.905975	1.19988	3.53391	11.3109	8.5882	12	8	12.1767	7.75747	14.1277	6.45412	184.485	20120608	10:7:7:7	55
813	0.987222	1.58809	2.35097	15.0516	7.27399	16	7	14.6449	5.73886	14.1996	5.08281	62.9135	20120608	10:1:1:1	28
813	1.04035	1.29939	3.36961	10.9547	9.4134	10	9	9.83956	8.7464	9.34595	6.45263	232.186	20120608	10:7:7:7	36
813	0.965464	0.943224	3.59406	16.0609	9.96354	16	9	15.9008	9.03401	16	6.37	183.619	20120608	10:10:10:10	40
813	1.48927	1.63855	3.80301	16.3578	8.3437	17	7	16.809	6.7685	16.0318	4.55469	132.856	20120608	10:7:7:7	34
813	1.99579	2.03489	4.36004	10.0641	9.68847	9	8	8.8973	8.02131	9.32963	5.39074	219.419	20120608	10:10:10:10	42
813	0.871085	1.42518	2.0958	13.5672	11.3389	13	12	12.7597	10.1645	12.8349	9.37519	315.773	20120608	10:1:1:1	39
813	0.614383	1.60597	2.39601	11.6078	8.52708	12	9	12.5641	7.23689	12.9682	6.55469	61.2684	20120608	10:1:1:1	46
813	1.28093	1.31034	3.7697	10.6281	10.1164	10	9	9.89884	9.02771	10.1651	6.37519	212.965	20120608	10:10:10:10	41
813	1.31984	1.91943	3.6878	11.1328	8.31314	11	7	10.3324	6.56858	8.97355	5.32357	135.375	20120608	10:4:4:4	26
813	1.70051	0.987623	1.33639	21.3453	11.4306	22	13	21.9566	12.2063	22.1651	10.3752	26.2434	20120608	10:4:4:4	41
813	0.798329	0.86193	3.17221	11.7562	12.2558	11	12	10.9161	12.063	10.1873	9.49872	233.314	20120608	10:10:10:10	35
813	1.16314	1.43521	3.54012	17.1	12.378	16	12	15.7949	11.781	14.8802	9.6203	225.835	20120608	10:7:7:7	33
813	1.28239	2.01481	3.74658	10.3906	8.22145	10	7	10.1553	6.22042	10.8127	4.49872	215.735	20120608	10:4:4:4	45
813	0.658304	1.36798	2.09678	15.3781	11.4611	15	12	14.9917	10.1489	15.1651	9.37519	328.543	20120608	10:1:1:1	41
813	1.03844	1.11901	1.78557	14.9625	7.61019	14	8	15.0814	6.49751	15.6764	5.97355	331.648	20120608	10:1:1:1	51
813	1.34047	1.62524	3.96969	10.7766	9.32172	11	8	10.9442	7.70514	11.3296	5.39074	177.605	20120608	10:7:7:7	42
813	1.0675	1.56578	2.1771	11.0141	10.6665	10	11	10.4523	9.20495	10.8127	8.49872	306.205	20120608	10:1:1:1	45
813	0.69873	1.04542	2.78323	13.4484	6.57105	14	7	14.4725	6.36076	15.8004	5.08281	95.3275	20120608	10:4:4:4	52
813	1.89896	1.82432	2.13211	11.7562	11.2777	10	12	9.98158	11.7005	10.6541	9.45263	306.755	20120608	10:7:7:7	44
813	0.67883	0.601006	2.47984	17.3969	9.68847	18	10	17.8973	10.0213	18.3296	7.39074	69.8826	20120608	10:10:10:10	42
813	1.32554	1.20338	1.86838	13.0031	12.1335	12	13	11.9442	12.7051	12.3296	10.3907	318.02	20120608	10:7:7:7	42
813	1.47514	1.74445	3.79842	10.45	8.40483	10	7	10.0566	6.7053	11.267	4.69531	226.562	20120608	10:7:7:7	48
813	1.1	1.23737	3.42359	11.2812	8.83271	12	8	11.8558	7.73682	11.5072	5.41658	128.401	20120608	10:7:7:7	37
813	1.3675	0.515719	1.30765	18.7031	9.56622	20	10	18.3215	9.21934	17.6953	8.73299	10.3059	20120608	10:1:1:1	23
813	0.576067	0.480842	2.65704	18.4953	11.2777	19	11	18.9345	11.0819	17.5908	8.77942	86.4256	20120608	10:10:10:10	31
813	1.04129	1.20573	3.44074	17.0406	8.40483	18	8	18.0193	7.70053	18.9682	5.55469	134.478	20120608	10:7:7:7	46
813	1.77064	1.52803	2.0474	18.3469	7.36568	20	8	19.824	7.75697	19.1873	5.49872	51.0078	20120608	10:7:7:7	35
813	0.86227	0.584807	1.76775	15.4969	10.2997	16	11	15.7575	10.8233	14.4541	8.87229	359.696	20120608	10:7:7:7	30
813	1.46107	0.390093	1.17657	20.4547	11.6445	21	13	20.3108	11.2819	20.1873	10.4987	3.91479	20120608	10:1:1:1	35
813	0.785712	0.625399	2.25094	21.2266	9.13834	22	9	21.3608	8.52751	20.0828	7.19964	53.3407	20120608	10:4:4:4	27
813	1.27382	1.17729	1.98791	17.1594	11.7362	17	13	16.7469	12.8388	15.3236	10.9736	313.213	20120608	10:7:7:7	29
813	1.24949	1.5124	3.85401	16.15	7.91582	17	7	17.0566	6.7053	18.267	4.69531	165.935	20120608	10:7:7:7	48
813	0.981258	1.17572	3.05124	14.8734	11.5528	14	12	13.7372	11.8551	12.1996	10.0828	253.912	20120608	10:7:7:7	28
813	0.472287	1.10627	2.93353	17.7234	9.38284	18	9	17.6675	8.27799	17.1873	6.49872	126.156	20120608	10:4:4:4	35
813	0.860767	0.871068	2.27289	12.6172	11.4	12	12	11.7606	11.242	11.5072	9.41658	303.391	20120608	10:4:4:4	37
813	0.776276	0.699178	2.45998	15.3484	10.422	16	10	15.9692	10.1003	13.8723	8.45412	68.9291	20120608	10:10:10:10	25
813	0.894136	0.73103	2.27965	20.2766	9.47453	21	10	20.9566	9.20628	21.1651	7.37519	57.6072	20120608	10:4:4:4	41
813	0.736936	1.38267	3.19909	11.3703	9.38284	12	9	12.1061	8.2122	12.6541	6.45263	135.699	20120608	10:4:4:4	44
813	0.762849	0.512393	2.15983	19.2375	7.97694	20	8	19.3917	7.4883	18.1996	6.08281	45.068	20120608	10:4:4:4	28
813	2.00342	2.23258	4.52568	8.46094	8.28257	10	7	10.038	6.70233	11.1198	4.6203	155.006	20120608	10:7:7:7	47
813	1.49198	1.31637	1.56438	11.1922	12.1029	10	13	10.0193	12.7005	10.9682	10.5547	328.559	20120608	10:7:7:7	46
813	1.40945	1.4598	3.75179	9.88594	8.40483	10	7	9.91055	6.94523	12.0264	5.32357	225.758	20120608	10:10:10:10	54
813	0.898117	0.636737	1.74034	11.0437	12.1029	11	13	10.8899	12.7208	10.8349	10.3752	353.608	20120608	10:7:7:7	39
813	1.76104	1.2531	1.49068	17.1594	10.4525	18	12	17.2633	11.7013	15.6953	10.733	327.312	20120608	10:4:4:4	23
813	1.4905	1.52863	3.90963	10.5984	8.43539	11	7	10.9142	6.93972	13.1277	5.45412	218.371	20120608	10:10:10:10	55
813	0.829759	0.961173	2.74456	16.5953	10.422	16	11	15.7372	10.8551	14.1996	9.08281	270.955	20120608	10:7:7:7	28
813	1.00425	1.23885	3.23125	13.9531	12.6836	13	13	12.7287	12.8718	11.0828	11.1996	241.562	20120608	10:7:7:7	27
813	1.00241	1.25721	3.31883	10.9844	9.81072	10	10	9.72865	9.87184	8.08281	8.19964	234.084	20120608	10:7:7:7	27
813	1.38242	1.42314	3.79691	16.2094	10.3303	15	11	15.0148	11.1038	12.4166	10.5072	219.776	20120608	10:10:10:10	18
813	0.837366	0.750954	2.34781	19.1781	8.16032	20	8	19.425	7.45111	18.3236	5.97355	61.438	20120608	10:4:4:4	29
813	1.74748	1.44743	1.08791	19.3859	10.3303	21	11	20.7211	10.8891	18.9736	9.32357	17.0655	20120608	10:7:7:7	26
813	0.746836	0.855615	2.35508	10.5391	10.4831	10	11	9.71345	10.2585	9.34595	8.45263	299.397	20120608	10:4:4:4	36
813	1.37562	1.44671	1.45194	17.4266	9.7496	18	11	17.9569	11.0956	16.0828	9.19964	337.836	20120608	10:10:10:10	27
813	0.852991	0.950116	2.14934	15.4672	12.2863	15	13	14.9124	13.0576	14.3459	10.4526	312.39	20120608	10:10:10:10	36
813	0.883621	1.17447	3.51341	9.85625	9.87185	10	9	9.96281	8.70222	10.4928	6.41658	181.437	20120608	10:7:7:7	43
813	0.639741	0.322827	2.09787	15.3781	10.8499	16	11	15.3608	10.5275	14.0828	9.19964	29.6273	20120608	10:4:4:4	27
813	0.861834	1.18218	1.97011	13.9828	9.13834	14	10	14.8845	8.37383	15.4092	7.77942	33.5427	20120608	10:1:1:1	49
813	0.236186	0.708172	2.49691	9.17344	8.16032	9	8	9.75799	7.76057	11.5834	7.50719	306.45	20120608	10:4:4:4	62
813	1.13386	1.09	2.0162	21.2266	11.889	21	13	20.9181	12.9345	23.2206	11.5908	46.0738	20120608	10:10:10:10	56
813	0.730197	0.812423	2.48917	16.9219	7.27399	17	8	17.6746	7.57958	19.3797	6.8802	70.9419	20120608	10:4:4:4	58
813	1.98043	1.69413	1.48436	20.0688	12.5614	22	13	21.7372	12.8551	20.1996	11.0828	34.0046	20120608	10:7:7:7	28
818	1.60869	0.83923	1.02979	17.5453	8.31314	19	9	18.2317	8.79601	16.5547	8.03183	356.325	20120405	10:4:4:4	21
818	2.94541	2.34793	2.32837	16.8031	8.03807	19	10	17.1832	10.355	16.3907	10.3296	311.033	20120405	10:1:1:1	13
818	2.89839	1.39898	1.31479	12.1719	7.36568	15	8	13.4975	6.91865	12.9736	6.32357	26.9584	20120405	10:1:1:1	26
818	2.97211	3.22893	5.55628	18.8219	9.93298	16	9	15.7092	9.07422	13.3752	8.83486	165.305	20120405	10:7:7:7	16
818	1.80971	1.81301	4.3805	21.7312	8.52708	20	8	19.9692	8.10026	17.8723	6.45412	199.067	20120405	10:10:10:10	25
818	0.932708	1.0506	1.77061	19.95	8.06863	20	9	19.2043	7.32857	19.0318	6.55469	341.473	20120405	10:1:1:1	34
818	0.655395	0.847366	2.84347	17.1	9.35228	17	10	16.7208	10.1101	14.3752	10.1651	257.624	20120405	10:7:7:7	14
818	1.2555	0.812144	1.57937	17.7531	10.1469	19	10	17.2049	9.54768	16.4987	9.18729	24.7201	20120405	10:1:1:1	20
818	1.41468	1.51149	3.57195	12.1422	11.1249	13	10	12.809	9.7685	12.0318	7.55469	121.073	20120405	10:7:7:7	34
818	1.65329	1.92734	3.98822	19.6531	7.97694	18	8	17.7287	7.87184	16.0828	6.19964	223.999	20120405	10:7:7:7	27
818	0.189551	0.453618	2.7202	11.1625	9.90241	11	10	10.7094	9.92496	8.77942	8.59078	243.386	20120405	10:7:7:7	24
818	0.479494	0.322637	2.16556	10.8063	12.5614	11	13	10.7606	12.242	10.5072	10.4166	13.033	20120405	10:4:4:4	37
818	0.760606	1.55436	3.39013	20.6328	10.422	20	10	19.3066	9.61135	17.8723	8.45412	182.303	20120405	10:4:4:4	25
818	0.604487	1.39764	3.23442	19.5344	8.28257	19	8	18.2633	7.70132	16.6953	6.73299	180.93	20120405	10:4:4:4	23
818	2.67842	2.88232	4.16889	9.975	9.47453	11	7	10.3066	6.61135	8.87229	5.45412	103.5	20120405	10:4:4:4	25
818	0.983491	0.274677	1.65579	10.2719	11.3389	11	12	10.3066	11.6114	8.87229	10.4541	353.761	20120405	10:4:4:4	25
818	1.30341	1.29716	3.91031	12.2016	9.50509	11	9	10.9692	9.10026	8.87229	7.45412	193.2	20120405	10:10:10:10	25
818	1.73544	1.78788	3.6763	9.76719	8.22145	11	7	10.809	6.7685	10.0318	4.55469	113.135	20120405	10:7:7:7	34
818	1.79899	2.09035	4.42755	15.7047	10.5748	14	10	13.7005	9.98073	11.5547	9.03183	182.967	20120405	10:7:7:7	21
818	1.96901	1.96927	4.54638	14.9031	9.50509	13	9	12.9756	9.10199	10.7794	7.59078	197.536	20120405	10:10:10:10	24
818	0.610043	0.57607	2.29772	10.3016	12.4697	10	13	9.80904	12.7685	9.03183	10.5547	308.774	20120405	10:7:7:7	34
818	1.48594	1.76838	4.11396	17.4859	11.0027	16	11	15.7208	11.1101	13.3752	11.1651	176.297	20120405	10:7:7:7	14
818	1.39709	1.86526	2.39091	12.0828	10.6054	12	12	10.3215	11.2193	9.69531	10.733	295.402	20120405	10:1:1:1	23
818	0.654234	0.9393	3.16011	19.6531	8.03807	19	8	18.7287	7.87184	17.0828	6.19964	219.864	20120405	10:7:7:7	27
818	0.515916	1.41084	2.16495	9.70781	10.5748	10	11	8.37383	10.1155	7.77942	9.59078	336.896	20120405	10:1:1:1	24
818	1.70972	1.82011	3.87102	15.4969	10.6359	15	9	14.6999	8.99957	12.4987	8.18729	124.895	20120405	10:7:7:7	20
818	4.63644	5.80163	6.4968	17.4563	11.6139	17	7	15.3215	6.21934	14.6953	5.73299	124.447	20120405	10:1:1:1	23
818	0.896381	0.628501	1.7372	22.1766	7.12118	22	8	21.9442	7.70514	22.3296	5.39074	355.84	20120405	10:7:7:7	42
818	0.0344794	0.133812	2.64135	10.0344	11.0027	10	11	9.91236	11.0576	9.34595	8.45263	251.14	20120405	10:10:10:10	36
818	2.18625	2.3385	3.63749	14.9625	8.9244	16	7	15.3066	6.61135	13.8723	5.45412	97.6696	20120405	10:4:4:4	25
818	0.588775	1.40567	2.19849	17.4266	12.1335	18	12	16.2758	11.3263	15.6203	10.8802	38.3065	20120405	10:1:1:1	22
818	1.31707	2.6141	3.2533	17.9312	8.06863	17	9	15.3215	8.21934	14.6953	7.73299	253.804	20120405	10:1:1:1	23
818	0.0537103	1.82589	2.6014	13.0031	7.94638	13	8	11.4326	7.01512	10.8723	6.45412	302.665	20120405	10:1:1:1	25
818	3.15733	3.07542	5.55076	17.2781	11.1861	15	9	15.0148	9.10383	12.4166	8.50719	146.981	20120405	10:10:10:10	18
818	0.899537	1.43015	3.03464	15.8828	13.1727	15	13	14.8086	12.2285	14.6704	10.3907	251.734	20120405	10:4:4:4	38
818	3.688	3.59511	5.87557	15.4969	12.7142	13	10	13.0277	10.1012	10.3752	9.83486	136.212	20120405	10:10:10:10	16
818	0.874351	1.55882	3.38199	11.2812	11.8279	11	11	10.3066	10.6114	8.87229	9.45412	144.764	20120405	10:4:4:4	25
818	0.944537	1.43701	3.18272	10.925	10.9416	11	10	10.2835	9.65566	8.77942	8.59078	117.846	20120405	10:4:4:4	24
818	0.559003	2.32726	3.08065	12.5578	9.96354	12	10	10.4326	9.01512	9.87229	8.45412	219.74	20120405	10:1:1:1	25
818	0.330862	0.58313	2.92856	16.15	13.2949	16	13	15.7147	12.9069	13.8723	11.4541	152.96	20120405	10:7:7:7	25
818	2.44553	2.68417	4.45442	11.4	12.4697	9	12	8.80904	11.7685	8.03183	9.55469	237.327	20120405	10:7:7:7	34
818	1.29866	1.59627	3.9161	18.1984	12.5003	17	12	16.7094	11.925	14.7794	10.5908	189.743	20120405	10:7:7:7	24
818	0.548805	0.557057	3.15653	10.5391	12.1029	10	12	9.98201	12.1033	7.69531	10.733	197.988	20120405	10:10:10:10	23
818	0.857639	2.64879	3.40068	16.6844	10.4831	16	11	14.1832	11.355	13.3907	11.3296	209.863	20120405	10:1:1:1	13
818	1.19153	1.18776	3.7959	11.1328	11.3694	10	11	9.97555	11.102	7.77942	9.59078	194.338	20120405	10:10:10:10	24
818	1.11084	1.8334	3.56378	10.0938	12.8059	9	13	8.26334	12.7013	6.69531	11.733	218.863	20120405	10:4:4:4	23
818	0.913005	1.13384	3.44646	12.5578	13.7228	12	13	11.7005	12.9807	9.55469	12.0318	149.259	20120405	10:7:7:7	21
818	2.1261	1.85871	2.38476	11.0437	8.83271	13	8	11.4326	7.01512	10.8723	6.45412	59.0578	20120405	10:1:1:1	25
818	0.506972	2.35248	3.12518	10.4797	12.1641	10	12	8.37383	11.1155	7.77942	10.5908	193.517	20120405	10:1:1:1	24
818	3.60954	3.87922	5.77754	19.5938	6.66273	16	7	15.7211	6.88913	13.9736	5.32357	224.961	20120405	10:7:7:7	26
818	1.91881	2.00605	3.6499	21.6422	8.00751	20	9	19.9569	9.09561	18.0828	7.19964	254.348	20120405	10:10:10:10	27
818	2.67222	2.77688	2.93601	19.3859	5.71528	18	8	17.9397	8.08583	16.4541	5.87229	292.759	20120405	10:10:10:10	30
818	1.81385	3.116	3.72484	17.4859	5.95979	16	7	14.3738	6.11548	13.7794	5.59078	247.394	20120405	10:1:1:1	24
818	2.12208	2.40424	4.48048	19.0594	7.48794	17	8	16.7023	7.96197	14.6203	6.8802	219.163	20120405	10:7:7:7	22
818	1.61155	2.1034	3.78421	10.6578	10.5748	11	9	10.3917	8.4883	9.19964	7.08281	124.541	20120405	10:4:4:4	28
818	1.73385	0.428087	0.961226	20.7812	11.7668	22	13	20.4326	12.0151	19.8723	11.4541	350.661	20120405	10:1:1:1	25
818	0.767875	1.09926	2.64388	17.1891	12.2558	17	13	16.2317	12.796	14.5547	12.0318	277.346	20120405	10:4:4:4	21
818	1.3952	1.35727	4.02263	10.0641	9.90241	9	9	8.9692	9.10026	6.87229	7.45412	175.699	20120405	10:10:10:10	25
818	1.0555	0.53392	1.8844	14.9625	12.8059	16	13	15.3917	12.4883	14.1996	11.0828	36.2033	20120405	10:4:4:4	28
818	1.18609	1.23198	1.82984	15.9719	12.4086	17	13	15.1832	13.355	14.3907	13.3296	322.891	20120405	10:1:1:1	13
818	1.27124	1.38951	1.94527	10.2719	10.7582	10	12	8.90521	10.5073	8.59078	9.77942	315.251	20120405	10:1:1:1	31
818	2.171	2.6318	3.02497	11.6078	7.91582	11	10	9.3215	9.21934	8.69531	8.73299	282.542	20120405	10:1:1:1	23
818	1.18219	1.22079	2.41763	10.8359	12.1641	10	13	9.62278	12.3003	9.03183	10.5547	293.4	20120405	10:4:4:4	34
818	0.599916	0.331244	2.18114	18.4062	10.0858	19	10	18.7053	9.94335	16.6953	8.73299	37.0218	20120405	10:7:7:7	23
818	1.85014	1.75401	4.10257	15.0516	11.5223	14	10	14.0213	10.1027	11.3907	9.67037	131.836	20120405	10:10:10:10	17
818	0.808894	0.347854	1.98839	11.1922	12.0418	12	12	11.2633	11.7013	9.69531	10.733	31.7637	20120405	10:4:4:4	23
818	1.64167	2.0853	3.72823	9.61875	9.59678	10	8	9.36076	7.52751	8.08281	6.19964	119.771	20120405	10:4:4:4	27
818	1.80404	2.08055	4.14243	18.7922	7.79357	17	8	16.7147	7.90686	14.8723	6.45412	222.571	20120405	10:7:7:7	25
818	1.37216	2.16681	3.99209	18.2875	9.47453	17	9	16.2633	8.70132	14.6953	7.73299	188.568	20120405	10:4:4:4	23
818	1.01118	1.35829	1.99767	15.1703	10.422	16	11	14.1832	11.355	13.3907	11.3296	317.936	20120405	10:1:1:1	13
818	1.63377	1.59513	1.79608	20.4547	12.4697	22	13	21.9294	13.0776	20.733	10.6953	42.2596	20120405	10:10:10:10	32
818	0.737273	1.12777	1.89632	19.3859	12.592	20	13	18.3215	12.2193	17.6953	11.733	355.196	20120405	10:1:1:1	23
818	2.0328	2.05422	4.51415	21.0188	10.2386	19	10	18.9692	10.1003	16.8723	8.45412	209.259	20120405	10:10:10:10	25
818	1.00013	2.50802	3.20193	16.3281	10.0552	16	11	14.1832	11.355	13.3907	11.3296	243.648	20120405	10:1:1:1	13
818	2.00462	1.82376	2.77635	11.4594	8.28257	13	7	12.2835	6.65566	10.7794	5.59078	72.1775	20120405	10:4:4:4	24
818	1.78909	1.68747	3.90111	14.8734	12.5614	14	11	14.0277	11.1012	11.3752	10.8349	122.822	20120405	10:10:10:10	16
818	1.8328	1.74132	4.16784	21.0188	8.83271	21	7	20.951	7.09271	19.1996	5.08281	137.386	20120405	10:10:10:10	28
818	1.13882	1.90939	3.69225	19.1187	7.21287	18	7	17.3066	6.61135	15.8723	5.45412	205.227	20120405	10:4:4:4	25
818	1.67384	0.910037	1.16949	10.4797	10.2997	12	11	11.3608	10.5275	10.0828	9.19964	18.4688	20120405	10:4:4:4	27
818	1.17241	2.77479	3.56488	18.1984	11.1555	18	10	16.4326	9.01512	15.8723	8.45412	135.745	20120405	10:1:1:1	25
818	1.40804	1.39407	4.02635	21.2563	10.6359	20	10	19.9692	10.1003	17.8723	8.45412	189.151	20120405	10:10:10:10	25
818	0.763429	0.346967	2.61224	9.67812	8.64933	9	9	9.34127	8.56618	7.71305	10.3705	160.544	20120410	10:4:4:4	77
818	1.49701	1.57117	3.03141	19.95	9.93298	21	11	20.985	11.1151	22.8652	10.7644	127.339	20120410	10:10:10:10	38
818	0.241917	0.126181	1.96649	14.1312	13.2032	14	13	14.0678	13.0941	15.1984	11.5514	252.457	20120410	10:10:10:10	26
818	1.35896	1.61521	0.546512	22.6812	7.82413	22	9	21.8625	9.21643	23.105	7.47905	5.91382	20120410	10:7:7:7	25
818	1.59445	2.54001	1.64925	13.4187	10.7276	12	10	10.8791	10.6863	13.6475	9.0943	304.049	20120410	10:1:1:1	32
818	0.394244	0.754172	1.85644	17.7234	9.71903	18	10	17.7158	10.4732	19.105	8.47905	80.5476	20120410	10:4:4:4	25
818	0.88757	0.772691	2.36217	8.93594	7.88525	9	7	9.00685	7.11582	10.788	6.41905	247.861	20120410	10:10:10:10	35
818	0.501447	0.483807	2.38141	9.5	8.03807	10	8	9.97783	8.11389	11.8763	7.88195	180.754	20120410	10:10:10:10	39
818	0.931544	1.04113	1.54811	20.4844	6.20429	20	7	19.9778	7.11389	21.8763	6.88195	55.0698	20120410	10:10:10:10	39
818	0.714544	0.771604	1.18594	17.6641	11.7362	17	12	16.9923	12.1158	18.8467	11.6477	10.8661	20120410	10:10:10:10	37
818	0.575323	0.892984	1.87061	20.5734	11.6139	21	12	20.7461	12.4901	22.0074	10.4127	80.2534	20120410	10:4:4:4	24
818	1.15466	2.02352	1.8924	18.1984	9.1689	19	10	18.4213	11.1801	19.9057	8.35254	72.7636	20120410	10:1:1:1	23
818	1.51066	1.44625	3.33481	15.7937	8.49651	16	7	16.0843	7.07974	16.9057	5.35254	200.953	20120410	10:10:10:10	23
818	1.07609	1.53404	2.29502	14.25	9.04665	14	8	12.8019	8.54042	15.748	7.30793	261.834	20120410	10:1:1:1	34
818	0.781138	0.527112	2.66045	17.9609	9.78016	18	9	18.016	9.25593	18	7.12	177.134	20120410	10:7:7:7	15
818	0.823762	0.44262	2.64948	12.6469	12.2558	13	13	12.5456	12.6866	14.4486	14.1984	154.983	20120410	10:4:4:4	51
818	1.50484	1.04392	3.18205	10.5391	10.3609	12	10	11.278	11.0983	13.105	8.47905	139.875	20120410	10:1:1:1	25
818	0.990408	0.901524	2.53235	15.0219	11.1555	16	11	15.8424	11.529	16.6921	9.25202	120.633	20120410	10:4:4:4	21
818	1.28203	1.13234	2.84176	15.5266	9.1689	15	8	14.8907	8.23196	15.9057	6.35254	233.05	20120410	10:7:7:7	23
818	0.602553	0.848584	1.31112	17.3672	11.5223	17	12	16.9206	12.2438	17.6921	10.252	344.055	20120410	10:7:7:7	21
818	0.593829	0.780679	1.54294	13.5672	7.82413	13	8	12.9055	8.23837	13.8005	6.29893	312.427	20120410	10:7:7:7	22
818	0.406666	1.70963	1.48629	20.3062	7.73244	20	8	19.278	9.09827	21.105	6.47905	347.143	20120410	10:1:1:1	25
818	0.81601	1.1869	1.57461	17.8125	8.9244	17	9	16.7773	9.50506	17.9057	7.35254	304.116	20120410	10:4:4:4	23
818	0.346304	0.23302	2.04961	20.1875	9.29115	20	9	20.0791	9.08488	21.0074	7.41266	245.181	20120410	10:10:10:10	24
818	0.755924	1.09039	1.67756	16.625	10.5748	16	11	16.1167	11.5395	15.7644	9.13482	297.028	20120410	10:4:4:4	13
818	1.02683	1.12884	1.37075	12.7063	9.01609	13	10	13.0843	10.0797	13.9057	8.35254	45.4231	20120410	10:10:10:10	23
818	1.09347	1.20161	1.503	11.4891	11.0332	12	12	12.0891	12.0743	12.8005	10.2989	53.0568	20120410	10:10:10:10	22
818	0.51329	0.995205	1.57395	20.7812	9.53566	21	10	20.8424	10.529	21.6921	8.25202	46.8249	20120410	10:4:4:4	21
818	0.913903	0.940615	0.972372	11.875	11.7362	11	12	11.0141	12.1152	12.748	11.3079	355.178	20120410	10:10:10:10	34
818	1.46451	2.01638	0.453074	16.2984	9.56622	16	11	15.8759	11.5378	16.581	9.21201	6.24193	20120410	10:4:4:4	20
818	1.08089	1.00648	2.88131	18.9109	9.07721	19	8	19.0791	8.08488	20.0074	6.41266	207.674	20120410	10:10:10:10	24
818	2.20402	2.71831	1.06199	17.8125	4.95121	17	7	16.6071	7.38762	18.4486	5.80164	28.768	20120410	10:4:4:4	29
818	1.22355	1.31504	1.14016	13.775	11.7973	14	13	14.0891	13.0743	14.8005	11.2989	35.7965	20120410	10:10:10:10	22
818	0.939914	2.10852	1.38084	13.1516	12.0724	13	13	11.9739	13.8214	14.521	11.895	44.7205	20120410	10:1:1:1	30
818	2.14293	2.73841	2.46446	14.0422	8.64933	12	8	11.3484	9.14144	13.0074	6.41266	284.762	20120410	10:1:1:1	24
818	0.799538	1.04621	1.17546	9.29219	12.2558	9	13	8.83644	13.1975	10.2869	11.6295	21.765	20120410	10:7:7:7	27
818	1.83514	2.3831	0.419172	17.2781	11.1861	17	13	16.8424	13.529	17.6921	11.252	12.8829	20120410	10:4:4:4	21
818	0.230309	0.340758	1.753	19.8906	11.7973	20	12	20.0891	12.0743	20.8005	10.2989	53.5531	20120410	10:10:10:10	22
818	0.931841	0.849725	1.66467	16.7437	12.5614	16	12	16.0213	12.1141	17.7011	11.1995	297.754	20120410	10:10:10:10	33
818	1.76727	1.65125	2.89459	18.7625	8.12976	17	8	17.1158	8.00772	16.6477	6.1533	254.989	20120410	10:10:10:10	12
818	1.35481	1.5586	1.30865	21.6422	6.6933	22	8	21.8907	8.23196	22.9057	6.35254	44.1138	20120410	10:7:7:7	23
818	0.467179	0.551481	2.17291	19.5344	8.03807	20	8	20.0843	8.07974	20.9057	6.35254	123.474	20120410	10:10:10:10	23
818	2.08533	2.18578	3.17342	20.7219	9.35228	22	11	22.0141	11.1152	23.748	10.3079	106.2	20120410	10:10:10:10	34
818	1.90911	2.01041	3.01419	19.1187	11.6751	21	12	21.0891	12.0743	21.8005	10.2989	105.4	20120410	10:10:10:10	22
818	0.823478	0.844626	2.20643	12.0828	10.8193	12	10	11.492	10.2157	13.788	9.41905	257.772	20120410	10:4:4:4	35
818	1.57968	1.92566	2.54751	11.3703	9.53566	11	8	9.77032	8.46412	12.788	7.41905	265.558	20120410	10:1:1:1	35
818	1.14037	2.3428	1.09748	19.0297	6.50992	18	7	17.3484	8.14144	19.0074	5.41266	327.852	20120410	10:1:1:1	24
818	1.42619	1.70137	2.02977	20.1875	11.8279	21	13	20.6866	13.4544	22.1984	11.5514	74.3293	20120410	10:4:4:4	26
818	0.60062	0.611323	2.10234	16.625	12.5308	17	13	16.7752	13.1234	18.7011	12.1995	103.435	20120410	10:7:7:7	33
818	0.528441	0.609207	1.93534	17.5156	10.7887	18	11	17.9206	11.2438	18.6921	9.25202	88.0356	20120410	10:7:7:7	21
818	1.48268	1.73893	0.399154	16.6844	5.68472	16	7	15.8907	7.23196	16.9057	5.35254	1.31087	20120410	10:7:7:7	23
818	0.666778	0.484541	2.42961	17.2484	8.61877	17	8	16.9361	8.24833	17.581	6.21201	219.876	20120410	10:7:7:7	20
818	2.46154	2.30613	3.87988	14.0422	9.23003	13	7	12.8907	7.23196	13.9057	5.35254	233.849	20120410	10:7:7:7	23
818	1.28039	1.16894	2.8123	19.2078	9.9941	20	11	19.7456	11.032	21.8763	10.882	124.622	20120410	10:7:7:7	39
818	0.805659	0.758208	2.67038	12.8844	11.7973	13	11	13.0936	11.0686	13.6921	9.25202	193.349	20120410	10:10:10:10	21
818	3.06205	3.44163	2.18995	12.8844	10.9721	10	12	9.80949	12.518	10.8005	10.2989	314.814	20120410	10:4:4:4	22
818	0.723223	0.601283	2.36361	16.3281	11.6445	16	11	15.8907	11.232	16.9057	9.35254	235.781	20120410	10:7:7:7	23
818	0.704271	1.03848	1.81764	21.0188	6.29598	21	7	20.4794	7.18342	22.8209	6.53246	74.0744	20120410	10:4:4:4	36
818	0.758523	0.64263	2.16956	20.5734	8.49651	20	8	20.0843	8.07974	20.9057	6.35254	257.912	20120410	10:10:10:10	23
818	1.50164	1.65669	1.54724	15.4969	10.8804	14	11	13.8763	11.2246	15.0074	9.41266	306.967	20120410	10:7:7:7	24
818	1.62207	2.36519	2.16171	17.9609	6.75442	19	8	18.278	9.09827	20.105	6.47905	75.8349	20120410	10:1:1:1	25
818	0.201702	0.130782	1.81051	12.2016	8.00751	12	8	12.0891	8.07429	12.8005	6.29893	293.067	20120410	10:10:10:10	22
818	0.67454	0.565824	1.95217	21.6125	8.28257	21	8	21.0843	8.07974	21.9057	6.35254	274.034	20120410	10:10:10:10	23
818	2.96658	2.88805	4.70197	9.41094	9.50509	11	7	11.0284	7.11249	12.6475	6.0943	208.812	20120410	10:10:10:10	32
818	0.84056	0.741696	1.85286	11.8156	13.2032	11	13	11.0843	13.0797	11.9057	11.3525	284.809	20120410	10:10:10:10	23
818	1.61975	2.05497	1.46009	19.3562	10.5137	20	12	19.8095	12.518	20.8005	10.2989	48.6181	20120410	10:4:4:4	22
818	0.155496	0.118758	2.02539	19	11.1555	19	11	18.9206	11.2438	19.6921	9.25202	201.6	20120410	10:7:7:7	21
818	1.53739	1.7915	0.491229	10.6281	9.59678	10	11	9.86248	11.2164	11.105	9.47905	11.8852	20120410	10:7:7:7	25
818	1.29822	1.59974	1.70221	15.2891	6.84611	14	7	13.8424	7.52898	14.6921	5.25202	298.408	20120410	10:4:4:4	21
818	1.71684	1.8149	1.29957	11.4	10.3914	12	12	12.0936	12.0686	12.6921	10.252	42.0555	20120410	10:10:10:10	21
818	2.81372	2.98599	2.02959	14.6656	8.0992	12	9	11.9055	9.23837	12.8005	7.29893	313.872	20120410	10:7:7:7	22
818	0.82755	2.11078	1.11813	14.7844	11.7362	14	12	12.9739	12.8214	15.521	10.895	342.589	20120410	10:1:1:1	30
818	0.550949	1.69745	1.59522	17.5156	12.8059	17	13	16.6527	14.2676	17.581	11.212	308.628	20120410	10:1:1:1	20
818	0.0890629	1.37408	1.8265	13.0031	10.911	13	11	11.9739	11.8214	14.521	9.89496	51.9892	20120410	10:1:1:1	30
818	1.01443	0.766104	2.71027	16.1797	9.59678	17	9	16.9443	9.54914	17.3523	7.1533	136.836	20120410	10:4:4:4	18
818	13.2419	13.3571	13.1227	0.35625	0.122252	11	8	11.0843	8.07974	11.9057	6.35254	82.2938	20120410	10:10:10:10	23
818	1.21608	0.529312	3.04634	17.0703	13.7839	18	13	17.4213	14.1801	18.9057	11.3525	158.938	20120410	10:1:1:1	23
818	1.56116	0.898009	3.25766	15.1703	11.0332	14	10	14.3063	11.2782	13.6477	8.1533	217.759	20120410	10:1:1:1	12
818	0.726767	1.11326	1.57404	20.7219	7.91582	20	8	19.7773	8.50506	20.9057	6.35254	305.452	20120410	10:4:4:4	23
818	1.41699	1.93242	0.955177	11.8156	9.84129	11	11	10.523	11.2777	12.7011	10.1995	29.6581	20120410	10:4:4:4	33
818	0.80844	1.74453	2.2065	10.0641	12.8059	10	12	8.51003	12.0132	8.01	12	4.545	20120411	10:1:1:1	65
818	0.235366	1.26106	1.76026	18.1687	12.1641	18	12	19.2651	12.7872	19.6802	13.0663	348.205	20120411	10:1:1:1	24
818	1.03352	1.27527	2.57354	21.1078	10.9721	21	12	21.2595	12.2383	22.7439	12.9587	112.812	20120411	10:7:7:7	23
818	1.02461	1.35611	2.44303	16.2688	12.0113	16	13	16.5969	13.3271	17.7439	13.9587	103.594	20120411	10:4:4:4	23
818	2.42743	1.12493	0.824985	20.1578	12.1335	19	10	20.0952	11.0103	20.4506	11.3622	341.688	20120411	10:1:1:1	27
818	2.15724	1.05445	0.975909	17.1297	8.3437	15	8	16.2132	8.8651	16.6099	9.16969	26.8324	20120411	10:1:1:1	25
818	1.30032	0.385518	0.798285	16.2094	11.5223	15	12	16.4766	11.8002	16.9743	11.7506	14.3559	20120411	10:1:1:1	13
818	1.2186	0.393488	0.844196	19.1187	10.4831	18	10	19.2132	10.8651	19.6099	11.1697	12.6439	20120411	10:1:1:1	25
818	0.91242	1.66696	2.09638	10.5984	10.8193	11	10	12.2651	10.7872	12.6802	11.0663	276.289	20120411	10:1:1:1	24
818	1.07986	1.04365	0.933532	10.9844	9.44397	10	9	10.0216	9.04112	11.6802	10.0663	8.12391	20120411	10:10:10:10	24
818	2.23696	1.01374	0.847212	12.1719	9.53566	10	9	11.2132	9.8651	11.6099	10.1697	22.1454	20120411	10:1:1:1	25
818	0.733557	1.00564	1.46615	17.4266	9.59678	17	9	18.4211	9.44787	18.8926	9.61494	323.556	20120411	10:1:1:1	20
818	1.75489	1.59951	1.44263	15.7344	7.73244	14	8	14.2275	8.26898	15.6099	9.16969	44.7698	20120411	10:7:7:7	25
818	3.27379	2.99099	2.45855	17.0109	11.5834	15	9	15.3362	9.10519	16.9861	9.12495	311.498	20120411	10:7:7:7	16
818	0.853085	2.01349	2.48843	16.0906	7.15174	16	8	17.2651	8.78722	17.6802	9.0663	116.302	20120411	10:1:1:1	24
818	0.487324	1.34035	1.81641	11.7562	10.422	12	10	12.8095	11.2509	13.0663	11.6802	297.588	20120411	10:1:1:1	31
818	0.596166	1.01721	1.50604	19.5938	7.94638	19	8	20.3538	8.62245	20.8006	8.8473	30.3602	20120411	10:1:1:1	22
818	0.869154	0.773234	1.2361	18.4953	12.7142	18	12	19.2651	12.7872	19.6802	13.0663	337.142	20120411	10:1:1:1	24
818	0.561317	0.908454	2.55122	20.5141	9.71903	21	10	21.2595	10.2383	22.7439	10.9587	178.764	20120411	10:7:7:7	23
818	1.11195	2.1714	2.6155	15.1406	11.7056	16	11	17.312	11.7062	17.7439	11.9587	248.189	20120411	10:1:1:1	23
818	0.448336	1.01385	2.28608	22.2359	8.61877	22	9	22.2515	9.6325	22.7326	10.8503	126.647	20120411	10:4:4:4	34
818	0.918283	0.583047	1.07842	12.2609	10.8804	12	10	12.5608	11.3805	12.7326	11.8503	354.909	20120411	10:1:1:1	34
818	0.941026	1.22471	1.65176	11.9047	8.74102	11	9	12.1565	9.93957	12.5333	10.2685	55.5746	20120411	10:1:1:1	26
818	0.814147	0.786959	1.28038	16.8031	12.1335	16	12	16.0216	12.0411	17.6802	13.0663	22.9614	20120411	10:10:10:10	24
818	4.17854	4.04758	3.3489	14.9328	8.5882	11	10	11.244	10.2542	12.6802	11.0663	52.1471	20120411	10:7:7:7	24
818	1.26105	1.15602	1.54771	22.2359	9.7496	21	10	21.2102	10.2827	22.5333	11.2685	51.0532	20120411	10:7:7:7	26
818	0.671742	1.00649	2.56321	13.7156	10.3914	14	11	14.2595	11.2383	15.7439	11.9587	143.846	20120411	10:7:7:7	23
818	0.867538	1.57514	2.00648	19.1781	11.2777	20	11	20.1998	12.4766	20.2494	12.9743	281.472	20120411	10:1:1:1	38
818	0.874824	0.622153	1.12149	18.8219	10.2997	18	10	19.3538	10.6225	19.8006	10.8473	5.16345	20120411	10:1:1:1	22
818	0.718204	1.77119	2.24422	13.3	12.3475	13	13	14.2132	13.8651	14.6099	14.1697	101.31	20120411	10:1:1:1	25
818	1.66452	1.4269	1.6828	11.4594	9.19946	10	10	11.3538	10.6225	11.8006	10.8473	53.9469	20120411	10:1:1:1	22
818	1.62371	1.6425	2.17169	22.2953	6.02091	21	7	21.2275	7.26898	22.6099	8.16969	73.0846	20120411	10:7:7:7	25
818	2.07478	2.20008	2.91343	19.95	11.1555	19	13	19.5969	13.3271	20.7439	13.9587	91.5496	20120411	10:4:4:4	23
818	0.891589	0.717081	1.60741	15.1406	10.8804	15	10	14.5348	10.4968	13.6378	11.4506	52.2748	20120411	10:4:4:4	52
818	0.292159	1.23312	1.72995	16.0906	11.2777	16	11	17.0296	12.0771	17.3622	12.4506	334.871	20120411	10:1:1:1	28
818	0.352679	0.845278	2.11121	11.1031	6.66273	11	7	11.5752	7.36389	12.6802	8.0663	105.398	20120411	10:4:4:4	24
818	1.62146	2.07891	3.19	10.4203	7.36568	12	7	12.4968	7.46523	13.4506	8.36225	236.234	20120411	10:4:4:4	27
818	0.352502	1.02236	2.32874	13.0625	12.6531	13	13	13.0863	13.6752	13.2494	14.9743	162.587	20120411	10:4:4:4	38
818	1.40562	2.58743	3.03863	9.61875	9.26059	11	9	12.0952	10.0103	12.4506	10.3622	233.884	20120411	10:1:1:1	27
818	0.643818	0.921717	1.40793	19.4156	11.4917	19	11	20.312	11.7062	20.7439	11.9587	339.008	20120411	10:1:1:1	23
818	0.197928	0.659006	1.94907	11.9641	12.1946	12	12	12.6163	12.2889	13.8006	12.8473	284.739	20120411	10:4:4:4	22
818	0.738198	0.61924	1.53417	18.7328	10.911	18	11	18.2275	11.269	19.6099	12.1697	42.9253	20120411	10:7:7:7	25
818	0.580907	0.554574	1.9906	9.79688	10.5442	10	10	10.2595	10.2383	11.7439	10.9587	278.333	20120411	10:7:7:7	23
818	0.959909	1.07134	2.04795	14.6062	12.2558	14	13	14.5969	13.3271	15.7439	13.9587	79.634	20120411	10:4:4:4	23
818	2.4697	2.42361	1.4877	16.0609	10.3609	14	9	14.0417	9.02057	15.9861	8.87505	322.963	20120411	10:10:10:10	14
818	0.936112	0.814783	1.93721	13.9234	9.93298	14	9	14.2873	9.20394	15.8503	9.73257	286.909	20120411	10:7:7:7	21
818	2.13986	2.09759	0.252216	18.1391	10.9416	16	11	16.0429	11.0179	17.9743	10.7506	354.365	20120411	10:10:10:10	13
818	1.03221	2.36668	2.845	11.9938	9.23003	13	9	14.312	9.70623	14.7439	9.95869	221.676	20120411	10:1:1:1	23
818	0.833337	0.714937	1.19888	21.4937	7.67131	21	7	22.1565	7.93957	22.5333	8.26847	345.934	20120411	10:1:1:1	26
818	0.990443	0.950316	0.999586	15.9719	8.19088	15	8	15.0352	8.03028	16.9548	8.37289	359.688	20120411	10:10:10:10	18
818	0.192565	0.207174	1.93915	18.1687	6.90724	18	7	18.0135	7.04444	19.4506	8.36225	71.9975	20120411	10:10:10:10	27
818	0.669179	0.45837	1.53651	20.425	10.4831	20	11	20.6684	10.8715	21.9548	10.6271	39.7721	20120411	10:4:4:4	12
818	2.93737	2.39298	1.65557	19.6531	9.26059	17	8	17.6752	7.91373	18.9743	7.75059	327.386	20120411	10:4:4:4	13
818	1.35817	1.40379	3.1448	10.45	10.7582	11	12	11.0266	12.0381	12.8006	12.8473	139.088	20120411	10:10:10:10	22
818	2.39897	1.72045	0.433393	15.0219	9.29115	13	8	13.5969	8.32706	14.7439	8.95869	356.238	20120411	10:4:4:4	23
818	0.83321	0.486052	1.25038	15.6453	8.52708	15	8	15.2995	8.1855	16.8926	8.61494	338.759	20120411	10:7:7:7	20
818	0.917316	0.912174	2.48475	12.4094	7.70188	13	7	13.0312	7.03446	14.8926	7.61494	247.92	20120411	10:10:10:10	20
818	0.241904	1.59856	2.09668	11.9938	10.7582	12	11	13.3902	11.5362	13.8503	11.7326	113.08	20120411	10:1:1:1	21
818	0.291254	0.534117	2.05123	11.1031	10.7276	11	11	11.2595	11.2383	12.7439	11.9587	98.0634	20120411	10:7:7:7	23
818	0.7695	2.01563	2.49899	20.8406	11.2472	21	12	22.3902	12.5362	22.8503	12.7326	123.553	20120411	10:1:1:1	21
818	1.64743	1.98992	3.52498	15.4672	7.39625	17	8	17.35	8.04032	18.9743	7.75059	151.301	20120411	10:7:7:7	13
818	0.191415	0.202479	1.92402	12.1422	9.87185	12	10	12.0266	10.0381	13.8006	10.8473	67.2276	20120411	10:10:10:10	22
818	2.74363	2.73422	3.62111	8.075	8.95496	10	7	10.2275	7.26898	11.6099	8.16969	261.442	20120411	10:7:7:7	25
818	0.835432	0.659881	1.15769	15.7937	9.26059	15	9	16.4464	9.35776	16.9275	9.49489	356.225	20120411	10:1:1:1	19
818	0.767356	0.354531	1.35734	9.76719	9.01609	9	9	9.59693	9.32706	10.7439	9.95869	27.5988	20120411	10:4:4:4	23
818	0.529755	1.08334	2.34406	11.5188	8.22145	12	8	12.5969	8.32706	13.7439	8.95869	233.51	20120411	10:4:4:4	23
818	1.2013	1.39122	2.52956	18.3469	10.8499	18	12	18.2595	12.2383	19.7439	12.9587	102.017	20120411	10:7:7:7	23
818	1.06316	1.02286	1.70751	15.0219	11.5834	16	12	15.9538	12.005	14.3901	13.1697	300.929	20120411	10:10:10:10	55
818	0.773753	0.411078	1.39486	15.3781	11.6751	15	11	15.5969	11.3271	16.7439	11.9587	328.054	20120411	10:4:4:4	23
818	0.94707	2.12158	2.59508	9.67812	11.3389	9	12	9.38332	13.4399	9.49489	13.9275	119.873	20120411	10:1:1:1	36
818	0.701115	0.712562	2.51597	11.3703	11.3083	12	11	12.0289	11.0363	13.8503	11.7326	227.688	20120411	10:10:10:10	21
818	1.19069	1.14593	0.890757	20.8109	9.87185	20	9	20.0216	9.04112	21.6802	10.0663	345.327	20120411	10:10:10:10	24
818	0.933592	0.920109	1.43706	21.9094	10.7887	21	11	21.0241	11.0397	22.7439	11.9587	41.8786	20120411	10:10:10:10	23
818	0.24458	0.533276	1.82236	14.0719	13.2338	14	13	14.5969	13.3271	15.7439	13.9587	315.89	20120411	10:4:4:4	23
818	1.93647	2.67031	3.03198	11.6672	8.40483	13	7	14.2651	7.78722	14.6802	8.0663	258.907	20120411	10:1:1:1	24
818	1.64254	1.06572	0.855756	14.9031	14.6397	15	13	15.2515	13.6325	15.7326	14.8503	335.019	20120411	10:4:4:4	34
818	0.854694	0.963934	2.07269	21.4047	11.2472	21	12	21.2873	12.2039	22.8503	12.7326	83.3391	20120411	10:7:7:7	21
818	0.502213	0.779775	2.26359	10.3313	12.6225	10	13	10.048	13.349	10.7326	14.8503	117.132	20120411	10:7:7:7	34
818	0.586036	1.04784	1.53539	15.5859	12.9893	15	13	16.2651	13.7872	16.6802	14.0663	33.4485	20120411	10:1:1:1	24
818	0.184802	0.155931	1.81288	9.17344	11.0638	9	11	9.01898	11.0424	10.6099	12.1697	15.8016	20120411	10:10:10:10	25
818	1.08923	1.19565	1.49508	16.7141	10.1775	16	11	15.9185	11.07	18.1512	10.5896	38.2374	20120412	10:10:10:10	87
818	0.792954	0.779803	2.77367	9.58906	12.5308	9	12	9.08574	11.9352	6.82727	12.2745	130.777	20120412	10:10:10:10	38
818	1.42405	1.62131	2.13144	17.0406	10.9721	16	10	16.1076	9.64616	15.1938	12.0362	68.5494	20120412	10:7:7:7	21
818	0.702521	0.752612	2.36773	11.6078	9.35228	11	9	11.0115	8.89315	9.71275	10.7717	95.9041	20120412	10:10:10:10	25
818	3.09132	3.12766	2.04436	10.9844	8.67989	14	8	14.0115	7.89315	12.7128	9.77175	318.705	20120412	10:10:10:10	25
818	0.9346	1.71451	2.5835	9.11406	12.0724	9	13	10.6513	12.8316	6.82727	13.2745	255.79	20120412	10:1:1:1	38
818	0.834101	0.877257	2.46923	16.8031	12.2252	16	12	15.9912	11.8929	15.0675	13.9816	99.5362	20120412	10:10:10:10	22
818	1.79725	2.07772	1.69377	16.3578	10.1775	15	9	14.9698	8.63139	15	11.19	49.0685	20120412	10:7:7:7	15
818	0.547269	0.906132	1.66252	18.5844	13.356	19	13	19.1922	12.684	17.7128	14.7717	346.584	20120412	10:7:7:7	25
818	0.989397	1.64938	2.68534	15.4375	11.1861	16	12	17.0077	10.681	14.7128	13.7717	250.648	20120412	10:1:1:1	25
818	1.18094	1.60615	2.07379	20.8406	12.7753	22	13	22.4034	12.4046	20.8265	14.8491	291.433	20120412	10:4:4:4	24
818	0.639328	2.09857	1.87469	19.2969	9.56622	19	9	19.7426	7.51554	18.0675	10.9816	52.8685	20120412	10:1:1:1	22
818	0.128345	1.59161	2.26182	20.1281	8.00751	20	8	21.0077	6.68099	18.7128	9.77175	122.647	20120412	10:1:1:1	25
818	0.753325	0.388007	2.94307	16.2984	11.3083	16	12	16.1076	11.6462	15.1938	14.0362	178.262	20120412	10:7:7:7	21
818	1.31841	1.82105	1.77816	10.5984	12.2558	11	11	11.6903	10.7984	8.91719	11.6767	54.267	20120412	10:4:4:4	35
818	1.33381	1.63836	1.3196	13.7453	10.4525	15	10	15.1922	9.68404	13.7128	11.7717	325.834	20120412	10:7:7:7	25
818	0.43688	1.74926	2.20966	14.6062	9.81072	15	10	15.8344	8.5651	13.945	11.9191	273.126	20120412	10:1:1:1	23
818	1.21942	1.28117	2.44719	10.8953	11.8279	10	11	10.0182	10.8941	8.60404	12.6874	86.8409	20120412	10:10:10:10	26
818	0.397463	0.362931	2.45653	20.3953	12.9587	20	13	20.172	12.6726	18.8265	14.8491	128.362	20120412	10:7:7:7	24
818	0.682281	0.351761	2.79872	12.5875	12.6531	12	13	12.3652	12.3804	10.945	14.9191	149.362	20120412	10:4:4:4	23
818	1.96738	2.46528	1.821	16.7437	10.911	15	10	14.8865	9.28983	15.4104	12.1512	51.616	20120412	10:4:4:4	12
818	2.38788	2.53869	2.7789	17.3375	7.48794	15	7	14.9467	6.63401	15.1375	9.18568	74.6092	20120412	10:7:7:7	14
818	1.43818	2.84214	1.63796	8.04531	8.9244	9	10	10.6594	10.0399	6.81	10	221.592	20120412	10:1:1:1	40
818	0.966674	1.59938	1.56209	20.1578	9.47453	21	9	21.2847	8.33956	20.1938	11.0362	320.999	20120412	10:4:4:4	21
818	1.84521	1.93926	0.344821	16.1203	9.84129	16	8	15.9407	7.91036	16.1375	10.1857	0.138479	20120412	10:10:10:10	14
818	1.25588	1.32816	2.31527	18.9703	11.7973	18	11	17.998	10.8926	16.945	12.9191	79.3896	20120412	10:10:10:10	23
818	0.3534	0.721138	1.8481	15.9719	9.35228	16	9	16.0852	8.6401	15.3233	11.0828	13.4353	20120412	10:7:7:7	20
818	1.0423	1.75021	1.21286	14.2797	13.7534	15	13	15.3652	12.3804	13.945	14.9191	345.084	20120412	10:4:4:4	23
818	0.530321	1.99095	1.95103	16.3578	10.3914	16	10	16.4513	8.40267	15.4554	12.1212	56.8316	20120412	10:1:1:1	19
818	0.585666	1.24029	1.74055	19.7719	13.5394	20	13	20.6185	12.633	18.1509	14.1735	34.6757	20120412	10:4:4:4	31
818	0.688018	0.551542	2.6227	13.7453	10.3609	14	11	14.1922	10.684	12.7128	12.7717	237.726	20120412	10:7:7:7	25
818	0.60156	2.21295	1.68485	14.4578	9.26059	15	9	16.0077	7.68099	13.7128	10.7717	331.67	20120412	10:1:1:1	25
818	2.15592	3.72732	0.887887	16.8031	10.1469	17	8	17.8344	6.5651	15.945	9.91911	23.5606	20120412	10:1:1:1	23
818	0.445227	0.336715	2.48689	18.8219	12.592	19	13	19.1511	12.6624	17.945	14.9191	232.383	20120412	10:7:7:7	23
818	0.777601	1.07777	1.76382	19.3859	11.6751	19	11	19.0852	10.6401	18.3233	13.0828	47.7567	20120412	10:7:7:7	20
818	2.34218	2.9893	1.09705	17.3969	11.3083	17	9	17.2427	8.32299	16.3233	11.0828	27.7557	20120412	10:4:4:4	20
818	0.398819	0.467363	2.5134	10.3906	11.9196	10	12	10.4748	11.4599	8.60404	13.6874	141.235	20120412	10:4:4:4	26
818	1.16093	1.17628	2.73183	17.1594	7.06005	16	7	16.2427	6.32299	15.3233	9.08281	105.035	20120412	10:4:4:4	20
818	0.839867	2.46634	1.4397	19.3562	13.5394	20	13	20.8344	11.5651	18.945	14.9191	338.76	20120412	10:1:1:1	23
818	1.18593	1.90494	1.00408	17.4266	8.03807	18	7	18.3652	6.38045	16.945	8.91911	359.883	20120412	10:4:4:4	23
818	0.546721	0.581826	2.42037	16.5063	7.79357	16	8	15.9467	7.63401	16.1375	10.1857	108.584	20120412	10:7:7:7	14
818	0.267569	0.815384	2.14519	20.1875	8.19088	20	8	20.4034	7.4046	18.8265	9.84908	76.8875	20120412	10:4:4:4	24
818	0.362369	0.421356	1.89912	8.66875	10.1469	9	10	9.00474	9.89264	7.82654	11.8491	326.318	20120412	10:10:10:10	24
818	0.351289	1.9131	1.97897	13.6562	12.0724	14	12	14.8344	10.5651	12.945	13.9191	310.691	20120412	10:1:1:1	23
818	0.484345	0.853423	1.71432	20.8406	7.45737	21	7	21.1511	6.66244	19.945	8.91911	9.58872	20120412	10:7:7:7	23
818	0.445754	0.477742	2.37319	19.4453	13.0198	19	13	18.9845	12.8937	18.1938	15.0362	109.049	20120412	10:10:10:10	21
818	1.67192	1.93492	2.46217	15.4969	12.7448	14	12	14.1997	11.3091	13.4554	14.1212	77.9473	20120412	10:4:4:4	19
818	0.14804	0.859997	2.04972	9.88594	11.0944	10	11	10.6763	10.7554	7.96379	11.8062	18.0028	20120412	10:4:4:4	34
818	0.919538	0.551647	3.10112	17.3078	12.1335	17	13	17.1511	12.6624	15.945	14.9191	189.243	20120412	10:7:7:7	23
818	0.712927	0.621842	2.65543	19.7125	10.0247	19	10	19.1922	9.68404	17.7128	11.7717	124.017	20120412	10:7:7:7	25
818	0.356952	1.93653	1.95059	14.6656	11.1249	15	11	15.7426	9.51554	14.0675	12.9816	315.687	20120412	10:1:1:1	22
818	1.70326	1.80216	1.80809	16.5359	11.7362	15	11	14.93	10.9185	15.4104	13.1512	53.591	20120412	10:10:10:10	12
818	1.56193	1.53751	2.34232	20.4844	12.6225	22	13	21.998	12.8926	20.945	14.9191	284.815	20120412	10:10:10:10	23
818	0.453596	1.09607	1.87222	19.1781	13.4172	19	13	19.2427	12.323	18.3233	15.0828	41.1223	20120412	10:4:4:4	20
818	1.15927	1.66156	1.80929	15.7641	9.87185	15	9	15.1997	8.30909	14.4554	11.1212	55.6303	20120412	10:4:4:4	19
818	1.0887	1.95921	2.49608	12.1125	11.3694	13	12	13.9228	10.6203	11.8265	13.8491	267.006	20120412	10:1:1:1	24
818	1.69918	1.96133	1.81283	17.4859	7.82413	16	7	15.9239	6.63808	16.2745	9.17273	53.7864	20120412	10:7:7:7	13
818	0.396078	0.452945	1.87732	10.6578	9.19946	11	9	10.9912	8.8929	10.0675	10.9816	325.438	20120412	10:10:10:10	22
818	2.48219	4.11766	0.544875	7.68906	9.10777	9	7	10.165	5.81768	7.50084	8.59644	11.3203	20120412	10:1:1:1	27
818	0.644123	0.560325	2.83159	20.3656	12.4697	20	13	19.998	12.8926	18.945	14.9191	174.215	20120412	10:10:10:10	23
818	0.6216	0.516383	2.69282	14.8734	10.3914	15	11	14.998	10.8926	13.945	12.9191	220.548	20120412	10:10:10:10	23
818	1.16863	1.09157	3.34071	22.7703	7.12118	22	8	21.998	7.89256	20.945	9.91911	167.564	20120412	10:10:10:10	23
818	1.11701	1.73397	1.47349	8.49062	9.9941	9	9	9.65964	8.71345	7.01843	9.93246	37.6695	20120412	10:4:4:4	33
818	0.36265	0.954538	2.02182	21.1969	7.30456	21	7	21.3256	6.35874	20.0675	8.98157	58.0798	20120412	10:4:4:4	22
818	1.61941	1.69072	2.48019	20.5141	9.53566	20	8	20.0559	7.9082	18.0809	9.05504	79.708	20120412	10:10:10:10	32
818	1.4231	1.51071	2.08215	18.6438	10.2692	18	9	18.0182	8.89408	16.604	10.6874	66.4951	20120412	10:10:10:10	26
818	2.48815	2.85315	0.665011	13.2406	11.3694	14	9	14.172	8.6726	12.8265	10.8491	14.63	20120412	10:7:7:7	24
818	0.881689	1.18979	1.55328	17.3672	11.6139	18	11	18.0394	10.6323	17.5896	13.1512	324.933	20120412	10:7:7:7	18
818	1.50744	1.83959	1.25553	13.5672	9.44397	14	8	14.2648	7.74178	12.3126	9.39596	33.7145	20120412	10:7:7:7	29
818	0.569225	1.25157	1.71685	12.4984	10.2692	13	10	13.4034	9.4046	11.8265	11.8491	330.621	20120412	10:4:4:4	24
818	1.92699	2.02954	1.68286	10.5094	11.8584	10	10	10.0047	9.89264	8.82654	11.8491	47.7276	20120412	10:10:10:10	24
818	0.377521	1.58408	2.3266	19.3562	11.1249	19	11	20.0077	9.68099	17.7128	12.7717	106.675	20120412	10:1:1:1	25
818	1.66446	1.88446	2.0672	21.9391	8.37426	21	7	21.1511	6.66244	19.945	8.91911	63.1456	20120412	10:7:7:7	23
818	0.992773	2.63103	1.24817	19.7422	12.9587	20	12	20.8344	10.5651	18.945	13.9191	13.7484	20120412	10:1:1:1	23
818	0.263034	0.608994	1.96016	19.8016	13.1727	20	13	20.1076	12.6462	19.1938	15.0362	332.625	20120412	10:7:7:7	21
818	1.83916	2.14548	1.47641	18.1391	9.44397	17	8	16.993	7.63022	16.8625	10.1857	41.8679	20120412	10:7:7:7	16
818	0.26595	0.606125	1.99467	12.0531	9.26059	12	9	12.1511	8.66244	10.945	10.9191	40.3227	20120412	10:7:7:7	23
818	0.16176	0.592917	2.32771	21.9688	9.84129	22	10	22.2847	9.33956	21.1938	12.0362	212.739	20120412	10:4:4:4	21
818	0.720416	1.25815	1.88962	11.2516	11.6751	11	11	11.44	10.4311	9.71275	12.7717	56.4378	20120412	10:4:4:4	25
818	1.87381	2.20134	1.25472	18.1984	8.86327	18	7	18.1511	6.66244	16.945	8.91911	34.8791	20120412	10:7:7:7	23
818	1.46897	1.89567	1.48332	20.3656	11.6751	21	13	20.8095	13.518	21.8005	11.2989	50.785	20120605	10:4:4:4	22
818	0.907197	0.702948	2.67069	17.2188	10.8804	17	10	16.9206	10.2438	17.6921	8.25202	215.553	20120605	10:7:7:7	21
818	0.508403	0.40964	2.29188	16.5063	7.12118	17	7	16.7158	7.47317	18.105	5.47905	139.789	20120605	10:4:4:4	25
818	0.521777	1.72839	1.56819	10.0344	6.47936	10	7	9.02753	7.88421	11.4486	5.80164	46.6226	20120605	10:1:1:1	29
818	0.469274	0.738874	1.87863	13.3	10.3609	13	10	12.5616	10.3353	14.5873	8.99265	277.339	20120605	10:4:4:4	31
818	0.409681	1.71737	1.48696	16.15	8.61877	16	9	15.278	10.0983	17.105	7.47905	14.5224	20120605	10:1:1:1	25
818	0.849545	0.595712	2.7286	15.7937	7.82413	16	7	15.9677	7.25439	16.3523	5.1533	176.75	20120605	10:7:7:7	18
818	0.520341	0.477705	2.11811	11.0437	7.5185	11	7	10.7752	7.12341	12.7011	6.19953	249.623	20120605	10:7:7:7	33
818	1.38469	1.23232	3.01593	15.6156	7.02949	17	7	16.8364	7.19749	18.2869	5.62954	134.42	20120605	10:7:7:7	27
818	0.743576	0.193941	2.62313	11.3406	8.3437	12	8	11.523	8.27772	13.7011	7.19953	182.331	20120605	10:4:4:4	33
818	0.947141	0.832681	2.18869	12.7063	13.6311	12	13	12.0736	13.0897	13.105	11.479	264.216	20120605	10:10:10:10	25
818	1.4513	1.56262	2.42242	17.9016	6.05147	19	7	19.0618	7.0982	20.2869	5.62954	92.3887	20120605	10:10:10:10	27
818	0.433548	1.22169	2.063	12.2906	9.32172	12	9	11.4213	10.1801	12.9057	7.35254	250.893	20120605	10:1:1:1	23
818	1.30343	1.19198	2.77246	20.6031	11.1555	20	10	20.0791	10.0849	21.0074	8.41266	239.963	20120605	10:10:10:10	24
818	0.663928	1.2019	1.24003	16.0609	11.3389	16	12	16.1167	12.5395	15.7644	10.1348	347.534	20120605	10:4:4:4	13
818	1.17697	0.939441	3.02851	19.1187	9.78016	20	9	19.8763	9.22464	21.0074	7.41266	163.918	20120605	10:7:7:7	24
818	1.54044	1.55044	2.55388	17.5156	8.5882	19	9	18.9206	9.24383	19.6921	7.25202	96.0949	20120605	10:7:7:7	21
818	0.646102	0.680951	2.47217	21.4641	10.3609	22	10	22.0843	10.0797	22.9057	8.35254	152.753	20120605	10:10:10:10	23
818	0.606451	1.71702	1.66542	19.6828	10.4831	20	11	19.4213	12.1801	20.9057	9.35254	60.3352	20120605	10:1:1:1	23
818	0.396392	0.678837	1.88803	10.7172	11.2777	11	11	10.6124	10.6071	12.1984	12.4486	274.882	20120605	10:4:4:4	54
818	0.333874	0.444066	2.07378	20.1281	11.3083	20	11	19.7158	11.4732	21.105	9.47905	238.566	20120605	10:4:4:4	25
818	2.38923	3.65396	0.806102	22.3547	8.40483	20	8	18.7051	8.22548	21.8652	7.76437	343.045	20120605	10:1:1:1	38
818	1.58181	2.75155	1.19487	17.0109	6.41823	17	8	16.2104	9.05077	18.1984	6.55144	39.2038	20120605	10:1:1:1	26
818	0.973607	0.858215	2.24823	10.2125	11.9501	10	11	10.0141	11.1152	11.748	10.3079	261.007	20120605	10:10:10:10	34
818	0.439212	0.384218	2.29638	14.9922	12.4391	15	12	15.0936	12.0686	15.6921	10.252	200.581	20120605	10:10:10:10	21
818	0.564524	1.34033	2.02783	14.4578	10.3303	14	10	13.4213	11.1801	14.9057	8.35254	262.991	20120605	10:1:1:1	23
818	1.77956	1.29882	3.60563	20.3656	6.29598	22	7	21.4482	7.01357	23.8763	7.11805	160.296	20120605	10:4:4:4	41
818	1.0745	1.32496	0.912391	11.0437	12.7448	10	13	9.74357	12.9999	11.8763	13.118	17.3409	20120605	10:7:7:7	41
818	1.18933	1.12262	3.01189	19.8016	13.1727	20	12	20.0791	12.0849	21.0074	10.4127	202.795	20120605	10:10:10:10	24
818	1.00648	1.55231	0.950331	21.1672	8.00751	21	9	20.8095	9.51804	21.8005	7.29893	15.6382	20120605	10:4:4:4	22
818	0.313475	0.203517	2.05247	13.1813	12.2558	13	12	13.0891	12.0743	13.8005	10.2989	240.524	20120605	10:10:10:10	22
818	0.540667	0.297675	2.33637	11.0734	9.53566	11	9	10.7773	9.50506	11.9057	7.35254	216.606	20120605	10:4:4:4	23
818	0.618708	1.47925	1.97852	20.425	8.77158	21	9	20.5738	10.2433	21.6921	7.25202	89.9346	20120605	10:1:1:1	21
818	0.491726	0.408858	2.29641	16.0609	7.48794	16	7	16.0843	7.07974	16.9057	5.35254	215.919	20120605	10:10:10:10	23
818	0.943919	0.829747	2.42521	12.4688	10.8193	12	10	12.0736	10.0897	13.105	8.47905	245.775	20120605	10:10:10:10	25
818	1.28772	2.5177	1.04108	15.3187	6.90724	16	8	16.0614	9.31292	16	6.12	31.9403	20120605	10:1:1:1	15
818	0.568673	0.560682	2.12922	9.44063	12.8976	10	13	9.89069	13.232	10.9057	11.3525	108.425	20120605	10:7:7:7	23
818	1.53072	1.53077	3.39075	12.7359	8.86327	14	8	14.0618	8.0982	15.2869	6.62954	167.53	20120605	10:10:10:10	27
818	1.09931	1.01345	2.84975	10.9844	8.0992	11	7	11.0736	7.08968	12.105	5.47905	215.186	20120605	10:10:10:10	25
818	1.42808	1.32043	2.23057	12.3203	10.5442	11	10	11.0843	10.0797	11.9057	8.35254	276.398	20120605	10:10:10:10	23
818	0.693741	0.497808	2.50858	11.3703	9.29115	12	9	11.8625	9.21643	13.105	7.47905	150.815	20120605	10:7:7:7	25
818	0.530579	0.620772	1.91315	21.5234	11.7668	22	12	21.9206	12.2438	22.6921	10.252	85.5215	20120605	10:7:7:7	21
818	1.09594	1.3581	2.47106	22.6219	9.90241	22	9	21.278	10.0983	23.105	7.47905	250.572	20120605	10:1:1:1	25
818	0.840755	0.889257	2.60879	13.2406	10.3609	14	10	14.0843	10.0797	14.9057	8.35254	144.217	20120605	10:10:10:10	23
818	0.422195	0.592226	1.73713	19.8016	9.62735	20	10	19.8625	10.2164	21.105	8.47905	64.0352	20120605	10:7:7:7	25
818	2.19835	1.95688	4.04394	11.1328	8.16032	13	7	12.8364	7.19749	14.2869	5.62954	165.058	20120605	10:7:7:7	27
818	0.342719	0.264961	2.2107	19.7719	12.2558	20	12	19.8095	12.518	20.8005	10.2989	163.469	20120605	10:4:4:4	22
818	1.79289	1.73854	3.00617	14.25	7.61019	16	8	15.8763	8.22464	17.0074	6.41266	109.842	20120605	10:7:7:7	24
818	1.78806	1.79613	3.62893	17.7234	8.25201	19	7	19.0843	7.07974	19.9057	5.35254	163.244	20120605	10:10:10:10	23
818	1.23545	1.08216	2.89097	12.7953	7.27399	14	7	13.8763	7.22464	15.0074	5.41266	135.213	20120605	10:7:7:7	24
818	1.15144	1.55443	1.57833	17.2781	12.1029	18	13	17.8759	13.5378	18.581	11.212	56.8243	20120605	10:4:4:4	20
818	0.412198	0.935232	1.51074	14.3094	10.7276	14	11	13.8095	11.518	14.8005	9.29893	336.562	20120605	10:4:4:4	22
818	0.686021	1.17641	1.3438	13.6859	12.9893	13	13	12.5616	13.3353	14.5873	11.9926	328.496	20120605	10:4:4:4	31
818	1.03908	1.26142	2.06104	14.2203	8.31314	15	9	14.7158	9.47317	16.105	7.47905	84.6217	20120605	10:4:4:4	25
818	0.738902	0.841216	1.88303	10.5687	11.4	11	12	10.8364	12.1975	12.2869	10.6295	78.9067	20120605	10:7:7:7	27
818	1.22098	2.52303	0.755154	14.4578	5.8681	14	7	13.278	8.09827	15.105	5.47905	13.9785	20120605	10:1:1:1	25
818	0.873896	0.810748	2.71164	19.8906	12.867	20	12	20.0843	12.0797	20.9057	10.3525	201.61	20120605	10:10:10:10	23
818	0.793233	0.748159	2.38087	20.2172	9.87185	21	10	20.6866	10.4544	22.1984	8.55144	120.303	20120605	10:4:4:4	26
818	0.511323	1.74672	1.49108	16.5063	12.9282	16	13	15.085	13.9435	17.3705	11.7131	324.878	20120605	10:1:1:1	28
818	0.872565	0.987016	1.7106	17.3969	11.3694	18	12	18.0936	12.0686	18.6921	10.252	65.3259	20120605	10:10:10:10	21
818	0.873666	0.349763	2.72943	10.8656	8.86327	11	8	10.8095	8.51804	11.8005	6.29893	196.352	20120605	10:4:4:4	22
818	0.845591	1.34779	1.18367	20.6625	9.47453	20	10	19.8095	10.518	20.8005	8.29893	333.62	20120605	10:4:4:4	22
818	0.847282	0.732895	2.13684	11.6672	11.5223	11	11	11.0791	11.0849	12.0074	9.41266	264.347	20120605	10:10:10:10	24
818	1.01761	0.610551	2.83997	19.1187	13.5088	20	13	19.278	14.0983	21.105	11.479	156.003	20120605	10:1:1:1	25
818	0.23166	1.40017	1.83597	19.8313	9.84129	20	10	19.4213	11.1801	20.9057	8.35254	75.5556	20120605	10:1:1:1	23
818	0.48384	0.26443	2.3256	12.9734	10.4831	13	10	12.8907	10.232	13.9057	8.35254	205.653	20120605	10:7:7:7	23
818	1.148	0.604282	3.01192	20.6031	9.07721	21	8	20.7461	8.49008	22.0074	6.41266	192.175	20120605	10:4:4:4	24
818	0.462753	0.705471	1.45322	20.3062	12.6531	20	13	19.9206	13.2438	20.6921	11.252	340.163	20120605	10:7:7:7	21
818	0.974519	0.732155	2.81558	21.7312	13.9367	22	13	21.8625	13.2164	23.105	11.479	199.992	20120605	10:7:7:7	25
818	0.187806	0.335409	1.87866	17.8125	12.9893	18	13	18.016	13.2559	18	11.12	86.7266	20120605	10:7:7:7	15
818	0.357483	0.160916	2.21875	13.7156	11.2166	14	11	13.8763	11.2246	15.0074	9.41266	159.698	20120605	10:7:7:7	24
818	1.25722	1.04932	3.04335	10.9844	8.74102	12	8	11.9055	8.23837	12.8005	6.29893	151.315	20120605	10:7:7:7	22
818	2.21227	1.26202	3.97607	15.9125	7.73244	18	7	17.146	7.99912	19.2869	5.62954	152.534	20120605	10:1:1:1	27
818	1.97342	2.04332	2.51128	14.0719	7.57962	16	8	15.9999	8.25643	16.118	6.12371	81.3007	20120605	10:7:7:7	16
818	0.797325	2.1064	1.10798	9.38125	10.2997	9	11	8.21044	12.0508	10.1984	9.55144	11.0346	20120605	10:1:1:1	26
818	0.573518	0.33515	2.44274	19.5938	8.40483	20	8	19.8763	8.22464	21.0074	6.41266	167.299	20120605	10:7:7:7	24
818	0.546336	1.47025	1.93253	19.5344	12.7142	20	13	19.4213	14.1801	20.9057	11.3525	87.2593	20120605	10:1:1:1	23
818	0.872158	0.61574	2.75075	18.5844	11.7668	19	11	18.8763	11.2246	20.0074	9.41266	183.94	20120605	10:7:7:7	24
818	0.991056	0.909873	2.76923	19.0594	12.9893	19	12	19.0843	12.0797	19.9057	10.3525	212.235	20120605	10:10:10:10	23
818	1.38704	1.27195	2.81105	21.1078	9.38284	21	8	20.7925	8.15061	22.5873	6.99265	242.058	20120605	10:7:7:7	31
818	1.54173	1.55441	2.18252	11.8156	11.3083	11	10	10.9556	10.0135	9.63775	11.4506	75.1402	20120606	10:10:10:10	52
818	0.215673	0.23933	1.98497	17.1594	7.85469	17	8	17.0135	8.04444	18.4506	9.36225	85.5566	20120606	10:10:10:10	27
818	0.762353	0.556847	1.6918	19.9203	10.7582	20	10	20.2102	10.2827	21.5333	11.2685	303.6	20120606	10:7:7:7	26
818	1.14906	2.57516	3.07015	17.1594	11.2166	18	12	19.4211	12.4479	19.8926	12.6149	155.019	20120606	10:1:1:1	20
818	0.921802	1.07191	2.57131	20.1875	8.43539	21	8	21.244	8.25416	22.6802	9.0663	240.585	20120606	10:7:7:7	24
818	0.90063	1.58006	2.88874	11.5781	6.20429	12	7	12.3655	7.57418	13.0663	8.68021	175.532	20120606	10:4:4:4	31
818	2.64333	1.15705	0.665723	12.9141	14.8231	11	13	12.0296	14.0771	12.3622	14.4506	3.19499	20120606	10:1:1:1	28
818	1.40875	1.06451	0.916314	14.6953	12.2252	14	11	14.2275	11.269	15.6099	12.1697	335.575	20120606	10:7:7:7	25
818	0.959448	0.954797	1.37206	17.8422	7.94638	18	7	18.7294	8.29931	18.9587	8.74385	321.733	20120606	10:1:1:1	32
818	1.75634	1.41418	0.238251	14.25	13.2338	13	12	13.192	12.2954	14.4506	13.3622	358.574	20120606	10:7:7:7	27
818	0.783257	0.802346	2.04579	20.6031	12.5003	20	13	20.0135	13.0444	21.4506	14.3622	82.8442	20120606	10:10:10:10	27
818	1.37282	0.990181	1.28099	14.3391	10.3303	14	9	15.2132	9.8651	15.6099	10.1697	320.299	20120606	10:1:1:1	25
818	1.20443	1.23047	3.11195	14.8438	6.66273	16	7	16.0135	7.04444	17.4506	8.36225	206.939	20120606	10:10:10:10	27
818	1.38552	0.328048	0.710811	17.3672	12.7753	16	13	17.4879	13.0804	17.9861	13.125	12.9318	20120606	10:1:1:1	16
818	1.34683	0.881764	1.20524	9.79688	10.0858	9	9	9.0132	10.49	9	10.99	36.2754	20120606	10:1:1:1	40
818	0.878423	0.554186	1.41987	14.2797	8.83271	14	8	14.5752	8.36389	15.6802	9.0663	320.966	20120606	10:4:4:4	24
818	0.620437	0.42967	1.72019	13.8641	10.6054	14	10	14.1731	10.3069	15.3622	11.4506	304.144	20120606	10:7:7:7	28
818	1.39762	2.03183	3.30369	19.0297	9.9941	20	11	20.2113	11.647	20.6149	12.8926	205.968	20120606	10:4:4:4	35
818	1.03038	0.574691	1.04401	14.6359	9.81072	14	9	14.5608	10.3805	14.7326	10.8503	16.5109	20120606	10:1:1:1	34
818	1.37419	1.44084	1.78216	16.2094	12.3475	15	13	16.2651	13.7872	16.6802	14.0663	60.7501	20120606	10:1:1:1	24
818	0.746906	0.794537	1.88028	18.6141	10.5748	18	11	18.2275	11.269	19.6099	12.1697	70.7003	20120606	10:7:7:7	25
818	0.677403	1.06021	1.52547	16.0906	7.67131	16	7	17.0952	8.01033	17.4506	8.36225	320.888	20120606	10:1:1:1	27
818	1.10264	1.09296	1.47596	17.7531	12.1946	17	13	17.0403	13.0231	18.99	13	136.92	20120606	10:10:10:10	15
818	1.98661	1.79398	2.17336	11.2219	11.8279	12	10	12.1731	10.3069	13.3622	11.4506	293.741	20120606	10:7:7:7	28
818	0.9527	1.21037	2.56028	20.2172	12.0724	20	13	20.2102	13.2827	21.5333	14.2685	116.422	20120606	10:7:7:7	26
818	1.88263	2.49825	3.74561	17.1297	6.78499	19	7	19.5512	7.39929	20.6099	8.16969	209.442	20120606	10:4:4:4	25
818	0.336814	0.396069	1.82503	17.3078	8.86327	17	9	17.244	9.25416	18.6802	10.0663	56.3506	20120606	10:7:7:7	24
818	1.64897	1.69517	3.56173	15.5859	7.15174	17	8	17.0371	8.02801	18.9743	8.24941	156.242	20120606	10:10:10:10	17
818	0.700906	0.658166	1.2985	13.5078	10.4831	13	10	13.019	10.0424	14.6099	11.1697	352.428	20120606	10:10:10:10	25
818	1.65995	1.30188	1.50113	20.1875	8.64933	20	7	20.5512	7.39929	21.6099	8.16969	312.486	20120606	10:4:4:4	25
818	0.805272	0.804741	1.70332	9.58906	7.54906	9	7	8.96972	7.03523	8.62711	8.95475	57.8129	20120606	10:10:10:10	43
818	0.91722	0.929594	1.95089	19.8609	12.6836	19	13	19.005	13.0462	20.1697	14.6099	74.176	20120606	10:10:10:10	30
818	0.492204	0.595861	2.14622	13.6562	9.35228	14	9	14.244	9.25416	15.6802	10.0663	258.102	20120606	10:7:7:7	24
818	1.31481	0.43059	0.821948	13.2406	8.43539	12	8	13.2132	8.8651	13.6099	9.16969	16.6618	20120606	10:1:1:1	25
818	2.00789	0.907289	0.843832	16.7734	10.9416	15	10	16.4879	10.0804	16.9861	10.125	335.635	20120606	10:1:1:1	16
818	0.453972	1.07475	1.5729	15.4375	7.12118	15	7	16.2132	7.8651	16.6099	8.16969	20.5182	20120606	10:1:1:1	25
818	0.740921	0.713282	1.33336	12.7359	10.0858	12	10	12.0241	10.0397	13.7439	10.9587	22.1508	20120606	10:10:10:10	23
818	0.308049	0.33046	2.2493	17.6938	11.0332	18	11	18.0241	11.0397	19.7439	11.9587	214.995	20120606	10:10:10:10	23
818	0.743093	0.659053	1.67831	13.6859	12.7142	13	13	13.5752	13.3639	14.6802	14.0663	55.0187	20120606	10:4:4:4	24
818	0.904139	0.746797	1.63333	22.8594	9.71903	22	10	22.5512	10.3993	23.6099	11.1697	54.1047	20120606	10:4:4:4	25
818	0.307037	0.427123	1.72	18.2875	9.10777	18	9	18.4666	9.49551	19.3622	10.4506	26.2505	20120606	10:4:4:4	28
818	0.552552	2.03779	2.53799	17.6047	11.6139	18	12	19.2132	12.8651	19.6099	13.1697	171.679	20120606	10:1:1:1	25
818	0.274758	0.244065	1.7261	10.2422	8.12976	10	8	10.0135	8.04444	11.4506	9.36225	15.0186	20120606	10:10:10:10	27
818	1.07124	0.530375	0.987974	16.6844	7.82413	16	7	17.2132	7.8651	17.6099	8.16969	345.707	20120606	10:1:1:1	25
818	1.34522	1.6361	3.26153	14.725	6.57105	16	7	16.192	7.29538	17.4506	8.36225	204.605	20120606	10:7:7:7	27
818	1.84378	0.875052	0.952682	14.8438	12.0113	13	12	14.312	12.7062	14.7439	12.9587	28.4501	20120606	10:1:1:1	23
818	1.12531	0.454328	0.878878	10.8359	13.7534	10	13	10.5512	13.3993	11.6099	14.1697	353.975	20120606	10:4:4:4	25
818	1.65567	2.30251	3.5827	18.9406	10.7276	20	12	20.5969	12.3271	21.7439	12.9587	158.58	20120606	10:4:4:4	23
818	1.38472	1.35137	0.721188	19.9203	12.867	21	12	20.9537	11.9962	19.1994	12.8473	13.5656	20120606	10:10:10:10	58
818	0.819247	1.25838	2.43719	12.3203	7.45737	13	7	13.5752	7.36389	14.6802	8.0663	246.337	20120606	10:4:4:4	24
818	0.339273	0.680555	2.2784	10.8656	9.68847	11	10	11.244	10.2542	12.6802	11.0663	145.733	20120606	10:7:7:7	24
818	1.37654	1.84192	2.20056	15.2594	8.16032	16	7	17.0952	8.01033	17.4506	8.36225	280.65	20120606	10:1:1:1	27
818	0.47537	1.82705	2.32171	15.675	12.6531	16	13	17.4862	12.8933	17.9861	12.875	129.532	20120606	10:1:1:1	14
818	0.616374	0.57845	1.37594	21.5234	13.3255	21	13	21.019	13.0424	22.6099	14.1697	4.12699	20120606	10:10:10:10	25
818	1.27518	1.3216	3.14333	9.91563	10.7276	10	12	10.005	12.0462	11.1697	13.6099	147.794	20120606	10:10:10:10	30
818	1.34885	1.69962	3.3315	16.6547	9.90241	18	10	18.3468	10.0622	19.9861	9.87505	172.251	20120606	10:7:7:7	14
818	0.419091	0.32991	1.60836	18.4062	12.1029	18	12	18.5512	12.3993	19.6099	13.1697	21.7799	20120606	10:4:4:4	25
818	0.38642	0.294327	1.60362	19.3859	11.9807	19	12	19.6793	11.9563	20.9861	11.875	359.263	20120606	10:4:4:4	14
818	0.865678	0.898906	2.83361	17.1891	10.6971	18	11	18.019	11.0424	19.6099	12.1697	195.515	20120606	10:10:10:10	25
818	0.777292	1.415	2.70094	15.4078	8.49651	16	9	16.2515	9.6325	16.7326	10.8503	208.028	20120606	10:4:4:4	34
818	0.307867	0.739757	2.00536	17.8422	13.2643	18	13	18.5752	13.3639	19.6802	14.0663	271.563	20120606	10:4:4:4	24
818	0.848993	0.822578	2.07922	20.7219	8.80214	21	8	21.0266	8.03809	22.8006	8.8473	276.077	20120606	10:10:10:10	22
818	1.55959	1.58202	2.49068	10.9547	11.7668	10	13	10.019	13.0424	11.6099	14.1697	88.2556	20120606	10:10:10:10	25
818	0.695326	0.940397	1.42325	9.58906	11.3694	9	11	9.72936	12.2993	9.95869	12.7439	29.1057	20120606	10:1:1:1	32
818	0.797197	0.763218	1.22133	11.7859	12.1335	11	12	11.0289	12.0363	12.8503	12.7326	11.9588	20120606	10:10:10:10	21
818	0.875168	1.70357	2.15516	20.5734	11.3389	20	12	21.1565	12.9396	21.5333	13.2685	88.6628	20120606	10:1:1:1	26
818	1.33329	1.06124	1.36757	15.9125	10.9721	15	10	16.4879	10.0804	16.9861	10.125	316.788	20120606	10:1:1:1	16
818	0.851264	1.51101	2.80861	14.4281	11.3694	15	12	15.5969	12.3271	16.7439	12.9587	161.006	20120606	10:4:4:4	23
818	1.57239	1.54228	2.28462	11.2516	9.38284	12	8	12.0163	8.0435	13.5333	9.26847	281.176	20120606	10:10:10:10	26
818	0.53155	1.20103	2.5057	18.7328	6.54048	19	7	19.1702	7.65903	19.4949	8.92748	195.776	20120606	10:4:4:4	36
818	1.89744	1.85107	0.896822	11.875	12.6836	11	11	11.019	11.0424	12.6099	12.1697	333.461	20120606	10:10:10:10	25
818	1.59988	2.13817	3.3229	13.4187	7.24343	15	7	15.5512	7.39929	16.6099	8.16969	224.752	20120606	10:4:4:4	25
818	0.703282	0.657097	1.4782	12.2609	12.6531	12	12	12.0216	12.0411	13.6802	13.0663	324.179	20120606	10:10:10:10	24
818	1.24282	1.28463	3.23132	14.0422	10.208	15	11	15.019	11.0424	16.6099	12.1697	176.415	20120606	10:10:10:10	25
818	1.0071	1.04254	2.37562	19.2375	9.65791	20	9	20.2102	9.28274	21.5333	10.2685	260.389	20120606	10:7:7:7	26
818	1.23255	2.35214	2.79932	15.4078	13.081	16	12	17.49	11.9868	17.99	12	331.285	20120606	10:1:1:1	15
818	0.725689	0.441329	1.46954	11.8156	7.70188	12	7	12.2515	7.6325	12.7326	8.85026	323.682	20120606	10:4:4:4	34
818	0.889055	0.229906	1.11368	13.8047	12.378	13	12	13.5752	12.3639	14.6802	13.0663	7.23738	20120606	10:4:4:4	24
818	0.86517	0.225888	1.14632	17.6047	8.61877	17	8	17.5512	8.39929	18.6099	9.16969	350.341	20120606	10:4:4:4	25
818	2.18368	1.66606	1.24703	20.1578	7.33512	18	7	18.4968	7.46523	19.4506	8.36225	34.3722	20120606	10:4:4:4	27
818	0.316834	1.17459	1.67477	14.25	12.1946	14	12	15.0952	13.0103	15.4506	13.3622	5.29738	20120606	10:1:1:1	27
818	0.827004	1.18231	1.47376	20.6328	8.74102	21	8	21.2648	7.74178	19.3126	9.39596	24.0408	20120607	10:7:7:7	29
818	1.2381	2.88239	1.02645	12.1125	8.86327	13	8	13.9228	6.62032	11.8265	9.84908	346.607	20120607	10:1:1:1	24
818	1.67114	1.74861	2.3864	14.1312	9.23003	13	8	13.0047	7.89264	11.8265	9.84908	75.0046	20120607	10:10:10:10	24
818	1.63901	1.67589	1.45996	16.8328	14.1507	18	13	17.9524	12.9036	17.8625	15.1857	318.192	20120607	10:10:10:10	16
818	0.892977	1.24043	1.46796	15.8828	7.88525	16	7	16.1922	6.68404	14.7128	8.77175	28.4592	20120607	10:7:7:7	25
818	2.04017	3.67508	0.466986	11.0734	7.67131	13	7	14.6513	6.83162	10.8273	7.27448	12.011	20120607	10:1:1:1	38
818	0.818675	0.407905	2.91901	10.8063	13.1421	10	13	10.6763	12.7554	7.96379	13.8062	148.405	20120607	10:4:4:4	34
818	0.492047	0.779486	2.35865	16.6844	12.6225	17	13	17.44	12.4311	15.7128	14.7717	255.9	20120607	10:4:4:4	25
818	1.826	3.48422	0.402281	14.8438	10.8193	15	9	15.0399	7.34061	15	11.19	355.091	20120607	10:1:1:1	15
818	1.18219	1.12788	3.17455	10.8359	12.1641	10	13	11.6586	12.9356	7.81432	13.1375	221.4	20120607	10:1:1:1	39
818	1.38908	2.7415	1.76263	19.6234	11.1861	21	11	21.8344	9.5651	19.945	12.9191	306.498	20120607	10:1:1:1	23
818	2.53813	4.19766	0.348157	10.1531	8.74102	12	7	13.237	5.89317	10.4036	8.49916	0.110051	20120607	10:1:1:1	28
818	0.721683	0.958241	2.90057	10.7172	11.9196	10	12	11.5905	11.5252	7.91719	12.6767	168.399	20120607	10:1:1:1	35
818	1.96436	2.06434	1.83042	16.2984	10.9416	16	9	16.0248	8.89543	14.5008	10.5964	51.9386	20120607	10:10:10:10	27
818	0.465954	0.562658	1.98648	19.1781	11.4306	19	11	19.0115	10.8932	17.7128	12.7717	58.475	20120607	10:10:10:10	25
818	2.46531	2.5491	2.66012	17.3078	12.867	15	12	14.9465	11.9068	15	14.19	69.4093	20120607	10:10:10:10	15
818	1.43351	1.79348	0.966607	20.425	8.31314	21	7	21.2303	6.71063	19.5008	8.59644	19.5522	20120607	10:7:7:7	27
818	1.36056	1.70152	1.04041	16.3578	9.19946	17	8	17.0163	7.63051	16.7255	10.1727	339.036	20120607	10:7:7:7	17
818	1.01672	0.808798	3.15037	17.9312	12.592	17	13	18.165	11.8177	15.5008	14.5964	156.861	20120607	10:1:1:1	27
818	1.18736	1.87204	2.637	12.9734	8.67989	12	8	13.165	6.81768	10.5008	9.59644	98.2678	20120607	10:1:1:1	27
818	2.31929	3.97896	0.163313	14.3391	8.61877	16	7	17.165	5.81768	14.5008	8.59644	357.463	20120607	10:1:1:1	27
818	1.22769	1.04383	3.15006	16.2094	10.7887	15	11	15.172	10.6726	13.8265	12.8491	132.309	20120607	10:7:7:7	24
818	0.285898	0.178444	2.44096	14.9922	12.7142	15	13	14.998	12.8926	13.945	14.9191	210.366	20120607	10:10:10:10	23
818	1.19095	2.82537	1.07541	19.7719	9.1689	20	8	20.7426	6.51554	19.0675	9.98157	14.1569	20120607	10:1:1:1	22
818	0.803902	0.909946	1.65431	12.0531	8.80214	12	8	12.0115	7.89315	10.7128	9.77175	39.7891	20120607	10:10:10:10	25
818	1.46649	1.53911	2.38932	12.6172	10.3303	12	9	12.0439	8.90193	10.2283	10.2872	78.8888	20120607	10:10:10:10	30
818	0.421649	0.516743	2.51314	13.8938	12.592	14	13	14.3652	12.3804	12.945	14.9191	223.395	20120607	10:4:4:4	23
818	0.649855	0.70565	2.31208	11.5188	10.3914	11	10	11.0182	9.89408	9.60404	11.6874	92.5638	20120607	10:10:10:10	26
818	0.736938	1.93199	2.16561	15.4969	10.5442	15	10	16.0077	8.68099	13.7128	11.7717	78.3954	20120607	10:1:1:1	25
818	2.49668	4.15581	0.339615	12.4094	8.9244	14	7	15.0077	5.68099	12.7128	8.77175	356.424	20120607	10:1:1:1	25
818	2.27824	2.35667	2.68737	11.4	11.7973	10	10	10.0115	9.89315	8.71275	11.7717	73.9164	20120607	10:10:10:10	25
818	0.838549	1.13404	2.88258	12.825	10.8499	12	11	13.0885	9.74686	10.604	12.6874	139.914	20120607	10:1:1:1	26
818	1.05462	1.52548	1.97686	14.9625	9.81072	16	10	16.44	9.43111	14.7128	11.7717	295.661	20120607	10:4:4:4	25
818	1.63948	3.28102	0.654264	19.2078	8.43539	20	7	21.0885	5.74686	18.604	8.68742	10.7058	20120607	10:1:1:1	26
818	0.738607	1.04979	1.64181	18.2875	12.1946	19	12	19.2117	11.6967	17.604	13.6874	324.879	20120607	10:7:7:7	26
818	1.03324	1.73496	1.21948	17.8125	9.01609	18	8	18.3256	7.35874	17.0675	9.98157	14.7447	20120607	10:4:4:4	22
818	0.518585	0.501172	2.40986	18.7031	10.5748	19	11	19.1922	10.684	17.7128	12.7717	250.923	20120607	10:7:7:7	25
818	0.806398	0.710783	2.7314	15.7344	10.2386	16	11	16.0115	10.8932	14.7128	12.7717	235.232	20120607	10:10:10:10	25
818	1.75559	1.38854	3.94522	16.9812	10.5442	16	12	16.172	11.6726	14.8265	13.8491	178.418	20120607	10:7:7:7	24
818	1.72888	3.24874	1.24094	17.2781	11.1555	19	11	20.304	9.97302	17.3126	12.396	325.56	20120607	10:1:1:1	29
818	1.86125	1.95093	2.17096	13.775	13.6922	13	12	13.0182	11.8941	11.604	13.6874	64.2067	20120607	10:10:10:10	26
818	1.67781	3.22086	1.08881	20.6922	8.64933	21	7	22.0885	5.74686	19.604	8.68742	29.0286	20120607	10:1:1:1	26
818	1.43933	1.6936	1.83782	19.4156	12.378	19	11	19.2117	10.6967	17.604	12.6874	56.3839	20120607	10:7:7:7	26
818	1.26106	1.36763	1.41703	10.0344	9.26059	10	8	10.0115	7.89315	8.71275	9.77175	37.562	20120607	10:10:10:10	25
818	0.515035	1.15679	1.84792	17.4859	6.96836	18	7	18.5676	6.5584	16.3126	8.39596	316.878	20120607	10:4:4:4	29
818	0.212772	0.302039	2.33228	13.2109	10.9721	13	11	13.172	10.6726	11.8265	12.8491	129.93	20120607	10:7:7:7	24
818	1.93791	2.65186	0.433533	12.5281	9.26059	14	8	14.4748	7.45986	12.604	9.68742	350.178	20120607	10:4:4:4	26
818	0.882325	1.18245	1.71372	22.0578	10.8804	22	10	22.2303	9.71063	20.5008	11.5964	46.9569	20120607	10:7:7:7	27
818	2.38963	4.02201	0.628101	10.2422	8.61877	12	7	12.9228	5.62032	10.8265	8.84908	345.042	20120607	10:1:1:1	24
818	3.41853	4.13703	1.24702	7.33281	9.13834	10	7	10.5388	6.52363	8.40356	8.49916	355.52	20120607	10:4:4:4	28
818	1.29379	1.86218	1.56865	9.79688	11.2777	10	10	10.5943	9.59492	8.22825	11.2872	44.9672	20120607	10:4:4:4	30
818	2.12622	3.71932	0.866396	12.0531	7.85469	14	7	15.165	5.81768	12.5008	8.59644	336.902	20120607	10:1:1:1	27
818	0.948355	1.05972	2.34934	20.8109	11.4917	20	11	20.1511	10.6624	18.945	12.9191	87.5707	20120607	10:7:7:7	23
818	0.81491	1.45993	1.58294	12.9734	13.8145	13	13	13.44	12.4311	11.7128	14.7717	34.1321	20120607	10:4:4:4	25
818	1.71699	1.81938	1.64921	21.4641	12.6531	21	11	21.0047	10.8926	19.8265	12.8491	48.0808	20120607	10:10:10:10	24
818	0.740995	0.633979	2.87844	21.0484	9.26059	21	10	20.998	9.89256	19.945	11.9191	205.052	20120607	10:10:10:10	23
818	1.61309	1.98289	0.605852	20.3656	10.4831	21	9	21.1511	8.66244	19.945	10.9191	5.64201	20120607	10:7:7:7	23
818	1.62245	2.31872	0.765901	8.34219	10.4831	9	9	9.47485	8.45986	7.60404	10.6874	15.681	20120607	10:4:4:4	26
818	1.18349	1.83046	1.38565	21.0188	13.6617	22	13	22.2847	12.3396	21.1938	15.0362	325.592	20120607	10:4:4:4	21
818	1.24135	1.59848	1.01393	10.8953	9.56622	12	9	12.2648	8.74178	10.3126	10.396	347.538	20120607	10:7:7:7	29
818	1.75975	0.384409	3.92129	11.1922	11.7056	10	13	10.8344	11.5651	8.94496	14.9191	166.153	20120607	10:1:1:1	23
818	1.32848	1.37139	2.49194	16.7141	10.6665	18	11	18.0852	10.6401	17.3233	13.0828	273.46	20120607	10:7:7:7	20
818	0.423902	1.04153	1.93707	10.0938	9.4134	10	9	10.44	8.43111	8.71275	10.7717	48.7772	20120607	10:4:4:4	25
818	1.44563	2.7262	1.89781	8.75781	10.5748	9	12	10.5282	12.648	6.96379	11.1938	301.244	20120607	10:1:1:1	46
818	1.29009	1.99105	0.993609	18.525	9.19946	19	8	19.44	7.43111	17.7128	9.77175	14.3959	20120607	10:4:4:4	25
818	1.87403	2.37219	1.80157	20.5141	8.80214	20	7	20.44	6.43111	18.7128	8.77175	51.9208	20120607	10:4:4:4	25
818	1.27435	1.95557	1.10948	20.8406	13.2643	21	12	21.3652	11.3804	19.945	13.9191	21.6156	20120607	10:4:4:4	23
818	1.57873	2.08322	1.84602	14.4281	10.1469	16	10	16.3652	9.38045	14.945	11.9191	304.14	20120607	10:4:4:4	23
818	12.8246	12.9254	12.8301	0.475	0.672386	11	8	11.4748	7.45986	9.60404	9.68742	274.754	20120607	10:4:4:4	26
818	0.90917	1.27668	1.31618	19.7422	9.87185	20	9	20.1511	8.66244	18.945	10.9191	12.3267	20120607	10:7:7:7	23
818	1.29504	2.88177	1.14296	16.9812	13.2949	17	12	17.7426	10.5155	16.0675	13.9816	24.3704	20120607	10:1:1:1	22
818	0.984904	1.34843	1.22135	14.5172	11.8584	15	11	15.1076	10.6462	14.1938	13.0362	352.245	20120607	10:7:7:7	21
818	0.170211	1.60618	2.26081	13.8938	12.867	14	13	14.8344	11.5651	12.945	14.9191	247.425	20120607	10:1:1:1	23
818	0.479063	1.11411	1.88794	14.5469	11.1555	15	11	15.3256	10.3587	14.0675	12.9816	314.14	20120607	10:4:4:4	22
818	1.17848	1.28227	1.6033	21.0484	10.1775	21	9	21.0248	8.89543	19.5008	10.5964	45.5556	20120607	10:10:10:10	27
818	1.37569	1.41491	2.79108	21.9984	7.94638	21	7	21.0439	6.90193	19.2283	8.28725	100.533	20120607	10:10:10:10	30
818	0.11301	0.0363674	2.26626	12.1125	12.9893	12	13	12.1046	13.0248	10.4036	11.5008	228.645	20120607	10:10:10:10	52
818	1.78978	1.86495	2.79671	11.5484	12.8976	10	12	10.1511	11.6624	8.94496	13.9191	88.7003	20120607	10:7:7:7	23
818	1.86391	2.55967	0.741157	16.5063	11.7973	17	10	16.9764	9.2812	17.1375	12.1857	341.039	20120607	10:4:4:4	14
818	0.515166	0.770944	2.02148	12.35	12.378	12	12	12.1076	11.6462	11.1938	14.0362	64.3962	20120607	10:7:7:7	21
818	1.84537	1.89831	0.873438	14.4281	11.0332	16	12	15.9951	12.1048	13.5547	11.0318	350.007	20120608	10:10:10:10	21
818	2.81593	2.86203	5.04914	11.8156	12.9587	9	13	8.95687	13.0956	7.08281	11.1996	224.04	20120608	10:10:10:10	27
818	0.335135	1.03193	2.87191	13.0031	7.33512	13	7	12.3608	6.52751	11.0828	5.19964	133.734	20120608	10:4:4:4	27
818	1.30913	1.01728	1.9227	18.9703	7.12118	18	8	17.9566	7.20628	18.1651	5.37519	315.767	20120608	10:4:4:4	41
818	1.84511	0.331452	0.954099	18.2875	8.31314	20	9	18.4326	8.01512	17.8723	7.45412	14.1449	20120608	10:1:1:1	25
818	0.138795	1.84251	2.6105	19.1187	12.9282	19	13	18.2043	11.3286	18.0318	10.5547	279.576	20120608	10:1:1:1	34
818	0.481029	1.04331	2.85862	18.7328	11.4	19	11	18.4983	10.3834	17.5908	8.77942	113.858	20120608	10:4:4:4	31
818	0.364844	1.84419	2.63685	11.6375	12.9587	12	13	11.9917	11.1489	12.1651	10.3752	87.1023	20120608	10:1:1:1	41
818	1.50288	0.37201	1.12733	12.2906	11.6751	13	13	12.0011	11.4415	11.733	10.6953	359.365	20120608	10:1:1:1	32
818	1.61745	0.804647	1.46053	14.4281	8.61877	16	9	14.5684	7.82644	14.0828	7.19964	29.5671	20120608	10:1:1:1	27
818	1.50126	0.778691	1.48145	9.64844	6.54048	10	8	10.3387	6.18009	10.6541	5.45263	27.9432	20120608	10:1:1:1	44
818	1.14254	0.846778	1.51516	16.0906	11.3083	17	12	16.7372	11.8551	15.1996	10.0828	9.54265	20120608	10:7:7:7	28
818	1.77653	0.461342	1.09542	12.4391	7.15174	14	8	12.6449	6.73886	12.1996	6.08281	18.2791	20120608	10:1:1:1	28
818	1.93307	1.84907	4.35415	16.3875	8.89383	16	7	15.9569	7.09561	14.0828	5.19964	144.764	20120608	10:10:10:10	27
818	1.11277	1.85261	3.60078	12.1125	10.0247	11	10	10.3066	9.61135	8.87229	8.45412	214.73	20120608	10:4:4:4	25
818	1.55741	1.45864	3.79176	10.5687	8.49651	11	7	10.9397	7.08583	9.45412	4.87229	127.925	20120608	10:10:10:10	30
818	1.05332	1.22514	3.46962	12.7953	11.0332	13	10	12.769	9.80839	11.5908	7.77942	136.395	20120608	10:7:7:7	31
818	1.45919	3.30813	4.08917	21.85	11.1861	21	10	19.8136	8.57896	19.4541	7.87229	179.628	20120608	10:1:1:1	30
818	0.966543	0.960728	3.57939	15.7641	12.592	15	12	14.9452	12.0894	13.3236	9.97355	192.633	20120608	10:10:10:10	29
818	1.29453	1.2371	2.15242	12.0531	11.2472	11	12	10.9077	11.7145	11	9.37	305.559	20120608	10:7:7:7	40
818	1.99364	1.903	4.32779	16.1797	8.98552	16	7	15.9569	7.09561	14.0828	5.19964	138.371	20120608	10:10:10:10	27
818	0.279519	1.03637	2.84471	17.2781	10.9721	17	11	16.3066	10.6114	14.8723	9.45412	221.725	20120608	10:4:4:4	25
818	2.46487	2.39775	2.53803	13.5672	7.39625	16	7	15.9452	7.08945	14.3236	4.97355	59.6509	20120608	10:10:10:10	29
818	0.30362	2.1443	2.92724	21.0484	10.2997	21	10	20.2043	8.32857	20.0318	7.55469	167.58	20120608	10:1:1:1	34
818	2.37476	2.3187	4.96506	13.2703	15.0064	12	13	11.9569	13.0956	10.0828	11.1996	165.539	20120608	10:10:10:10	27
818	1.31844	0.527981	1.31494	18.05	10.0858	19	11	18.3917	10.4883	17.1996	9.08281	2.89988	20120608	10:4:4:4	28
818	0.910995	2.23003	3.01283	9.44063	9.71903	10	9	8.81364	7.57896	8.45412	6.87229	106.119	20120608	10:1:1:1	30
818	0.635644	0.61029	3.26564	15.4375	11.4611	15	11	14.951	11.0927	13.1996	9.08281	180.294	20120608	10:10:10:10	28
818	2.36924	2.24233	3.2052	13.0922	8.40483	15	7	14.7287	6.87184	13.0828	5.19964	79.5662	20120608	10:7:7:7	27
818	0.205545	0.430702	2.66508	21.1672	10.8804	21	11	20.7372	10.8551	19.1996	9.08281	262.372	20120608	10:7:7:7	28
818	0.953005	0.71632	1.72121	11.875	10.0552	12	11	11.809	10.7685	11.0318	8.55469	345.937	20120608	10:7:7:7	34
818	1.07122	1.40389	2.1587	8.28281	6.20429	9	7	9.22377	5.16241	9.49281	4.41658	52.8289	20120608	10:1:1:1	43
818	0.252201	1.023	2.8388	14.25	11.0332	14	11	13.3608	10.5275	12.0828	9.19964	215.625	20120608	10:4:4:4	27
818	1.56184	1.59428	3.46214	18.5547	12.592	20	12	19.8899	11.7208	19.8349	9.37519	108.673	20120608	10:7:7:7	39
818	1.13872	1.49383	3.1466	17.4859	9.01609	18	8	17.3608	7.52751	16.0828	6.19964	106.364	20120608	10:4:4:4	27
818	0.16096	0.456382	2.76332	14.1609	11.0027	14	11	13.7147	10.9069	11.8723	9.45412	215.046	20120608	10:7:7:7	25
818	1.30447	1.58621	3.93192	11.9938	13.845	11	13	10.7147	12.9069	8.87229	11.4541	175.624	20120608	10:7:7:7	25
818	1.57261	1.5724	2.23189	13.4781	7.39625	15	7	13.5684	5.82644	13.0828	5.19964	57.7939	20120608	10:1:1:1	27
818	0.849059	0.745092	3.0979	12.3203	13.5088	13	13	12.9089	13.052	12.5072	10.4166	116.02	20120608	10:10:10:10	37
818	0.247501	0.461619	2.80314	14.0125	11.2472	14	11	13.7211	10.8891	11.9736	9.32357	132.495	20120608	10:7:7:7	26
818	0.522367	0.700605	3.00471	20.9891	11.5223	21	11	20.7287	10.8718	19.0828	9.19964	132	20120608	10:7:7:7	27
818	1.05872	1.56647	3.30675	12.9141	10.0552	13	9	12.3066	8.61135	10.8723	7.45412	121.344	20120608	10:4:4:4	25
818	0.772475	0.51264	2.15276	20.3359	10.6054	21	11	20.7134	10.2585	20.3459	8.45263	44.8779	20120608	10:4:4:4	36
818	0.763329	0.0994826	1.89691	17.2484	12.1335	18	12	17.2063	12.0434	15.3752	11.8349	13.6733	20120608	10:4:4:4	16
818	1.03342	1.18639	3.40539	14.1016	14.0284	14	13	13.7147	12.9069	11.8723	11.4541	131.64	20120608	10:7:7:7	25
818	0.89205	1.3382	2.1164	18.1094	13.0504	19	13	17.5684	11.8264	17.0828	11.1996	46.439	20120608	10:1:1:1	27
818	1.44528	1.3435	3.61614	16.15	9.1689	17	8	16.9203	8.06815	16.0318	5.55469	122.376	20120608	10:10:10:10	34
818	1.4923	1.45994	4.12217	11.1922	12.8976	10	12	9.9692	12.1003	7.87229	10.4541	179.024	20120608	10:10:10:10	25
818	1.96119	0.762428	1.24372	10.8063	9.44397	12	11	11.5316	9.20908	11.5072	8.41658	26.6945	20120608	10:1:1:1	37
818	0.51342	0.789572	3.00475	10.45	11.2472	10	11	9.83956	10.7464	9.34595	8.45263	226.82	20120608	10:7:7:7	36
818	1.30474	1.20019	3.36584	20.6328	8.25201	21	7	20.963	7.09813	18.9736	5.32357	113.255	20120608	10:10:10:10	26
[truncated: 1,955 more rows]

## Sheet: experiment3
pigeon	peck dist - rot cen [cm]	peck dist - mass cen [cm]	X loc peck [cm]	Y loc peck [cm]	X loc rot cen [cm]	Y loc rot cen [cm]	X loc mass cen [cm]	Y loc mass cen [cm]	yyyymmdd	rot speed [°/s]	frame
[truncated: 2,324 more rows]

[truncated: 3 more sheets: experiment4, experiment5a, experiment5b]
